# Supplementary material for: Efficient rhizobium strains enhance nitrogen fixation and growth in alfalfa by improving photosynthetic carbon metabolism and respiratory nitrogen assimilation
Source: BMC Plant Biol. 2026 May 26;26:1069. doi: 10.1186/s12870-026-08954-4 (PMC13285294; doi:10.1186/s12870-026-08954-4)
Supplement: Supplementary file 1 — Supplementary Material 1. [file 12870_2026_8954_MOESM1_ESM.xlsx]

## Sheet: Sheet1
Index	Mode	Compounds	物质	Class I	物质一级分类	Class II	物质二级分类	Formula	Q1 (Da)	Molecular weight (Da)	RT (min)	Adduct	Mass error	Level	score	LC mode	CAS	PubChem CID	HMDB	Metlin	cpd_ID	LL2L-1	LL2L-2	LL2L-3	QL5L-1	QL5L-2	QL5L-3	CKL-1	CKL-2	CKL-3	LL2R-1	LL2R-2	LL2R-3	QL5R-1	QL5R-2	QL5R-3	CKR-1	CKR-2	CKR-3	LL2RN-1	LL2RN-2	LL2RN-3	QL5RN-1	QL5RN-2	QL5RN-3	QC01	QC02	QC03
MW0106579	T3_positive	Edetic acid	乙二胺四乙酸	Organic acids	有机酸	Organic acids	有机酸	C10H16N2O8	293.0986	292.0907	1.1156	[M+H]+	0.9629194799742891	2	0.9631	rp	62-33-9	6049	HMDB0015109	-	C00284	16979.55	21284.71	13369.48	1313.92	1014.39	1514.94	900.97	2275.87	617.11	21881.02	24797.16	28579.12	32722.99	30581.07	33612.07	32500.28	35984.89	35833.75	76416.59	78397.4	91360.81	57528.98	38014.33	5344.42	46578.81	26920.79	46137.61
MW0138292	T3_positive	Glycitin	黄豆黄苷	Flavonoids	黄酮	Isoflavones	异黄酮	C22H22O10	447.1288	446.1213	4.5183	[M+H]+	0.6991959597327358	2	0.9539	rp	40246-10-4	187808	-	64303	-	99818.45	78468.11	90151.93	267296.1	253352.76	252965.71	471107.42	438070.19	432702.35	71182.15	70611.95	69442.98	360477.73	351324.11	311129.17	308097.9	292175.89	297327.56	3872.56	687.03	3653.94	4202.78	7897.78	2124.34	125354.27	128182.75	103447.07
MW0012963	T3_positive	1-Palmitoyl-sn-glycero-3-phosphoethanolamine	溶血磷脂酰乙醇胺 16:0	Lipids	脂质	LPE	溶血磷脂酰乙醇胺	C21H44NO7P	907.58	453.2855	6.9407	[2M+H]+	3.4690988799517704	2	0.9453	rp	53862-35-4	58177710	HMDB0011503	-	-	N/A	N/A	N/A	N/A	850.37	N/A	N/A	N/A	N/A	2710.31	3807.06	28455.22	37106.6	43653.98	34107.89	55157.23	58934.68	55789.34	579693.74	523643.28	325101.4	38599.84	38920.88	46108.29	72748.32	40678.32	54529.28
MW0006078	T3_positive	Benzyl alcohol	苯甲醇	Benzene and substituted derivatives	苯及其衍生物	Benzene and substituted derivatives	苯及其衍生物	C7H8O	91.0538	108.0575	4.3998	[M+H-H2O]+	1.58581805251856	2	0.9443	rp	100-51-6	244	HMDB0003119	-	C03485	109838.95	34484.38	32590.37	52924.22	54337.62	54578.19	73180.22	72397.19	70942.4	7244.23	8937.83	11009.09	9173.84	8496.63	7976.28	8990.25	6064.41	10935.55	4683.9	4374.95	2254.68	4636.2	2615.56	614.85	29217.54	32949.08	16592.2
MW0111826	T3_positive	1-Kestose	1-酮糖	Others	其它类	Saccharides	糖类	C18H32O16	543.1319	504.16900000000004	0.7793	[M+K]+	3.34541357619833	2	0.9439	rp	470-69-9	440080	HMDB0011729	-	C03661	230952.97	245983.11	210646.75	79875.45	145992.0	126992.97	133335.4	214839.65	216481.5	279049.41	304667.72	255303.57	313467.11	290762.86	279003.67	235852.77	240320.84	255854.47	58572.13	58516.96	67779.18	76026.17	69531.51	89394.84	196972.44	164058.86	161090.69
MEDP2132	T3_positive	1-Aminocyclobutanecarboxylic acid	1-氨基环戊烷羧酸	Amino acids and derivatives	氨基酸及其衍生物	Amino acids and derivatives	氨基酸及其衍生物	C5H9NO2	116.0702	115.0633	1.3338	[M+H]+	0.271917805001465	2	0.9422	rp	22264-50-2 | 22264-16-0 | 117259-24-2	89643	-	44305	-	138805.94	122012.18	146714.4	199838.98	197142.07	250935.65	191232.11	216161.64	228312.25	19111.43	21523.49	29184.34	18319.31	16175.16	13858.54	42399.94	51838.47	52988.7	658138.79	508689.26	480552.69	519822.27	555229.52	666467.8	256062.92	263642.33	278962.28
MW0015858	T3_positive	Arachidonamide	花生四烯胺	Lipids	脂质	Free fatty acids	游离脂肪酸	C20H33NO	304.2636	303.2562	7.8229999999999995	[M+H]+	0.094768092395725	2	0.9415	rp	85146-53-8	5283393	-	36680	-	110546.38	119591.88	173833.24	124994.26	116330.26	46819.41	53160.35	61356.88	41236.99	78807.23	120555.28	93709.57	48905.88	43320.57	27285.14	75659.79	49639.12	25481.75	79457.55	313879.51	338836.11	138261.87	150615.44	156653.68	32384.98	87023.43	10765.6
MW0141122	T3_positive	Dioleoylphosphatidylcholine	二油酰磷脂酰胆碱	GP	甘油磷脂类	PC	磷脂酰胆碱	C44H84NO8P	786.5979	785.5935	7.4896	[M+H]+	0.536939396477887	2	0.9415	rp	52088-89-8	5364680	-	45202	-	296457.28	257485.48	194109.67	18791.73	N/A	507068.07	451109.19	393678.78	456116.43	502790.14	1329403.22	1114299.54	1342473.5	1046015.79	1186422.47	964448.67	1953007.78	520030.93	662165.05	654254.27	569980.94	330531.02	553787.13	401772.22	983717.3	678889.77	1267279.76
MW0106978	T3_positive	Glutamylproline	谷氨酰脯氨酸	Amino acids and derivatives	氨基酸及其衍生物	Amino acids and derivatives	氨基酸及其衍生物	C10H16N2O5	227.1023	244.1059	2.3113	[M+H-H2O]+	1.6529459225011998	2	0.9388	rp	41745-47-5	11218768	HMDB0028827	-	-	70081.08	71948.38	72200.6	81667.63	79850.98	81959.96	85119.32	84635.83	84946.48	80877.65	83108.22	81262.43	79408.0	77304.25	76413.08	85964.73	79511.09	80403.73	N/A	2778.55	8096.16	5513.78	2503.97	8668.62	46380.4	35407.64	50819.04
pme3504	T3_positive	Ononin	芒柄花素-7-O-葡萄糖苷(芒柄花苷)	Flavonoids	黄酮	Isoflavones	异黄酮	C22H22O9	431.1343	430.1264	5.1154	[M+H]+	3.4553699620214804	2	0.9385	rp	486-62-4	442813	HMDB0033987	64295	C10509	290127.8	292955.56	312135.66	451804.19	437574.57	424175.33	835118.81	879618.4	598286.24	12563510.65	12662640.8	12172711.85	40679184.97	40734900.82	39840206.97	38149106.46	39841298.85	36928999.84	4601840.9	4748976.84	4472590.55	7258930.66	7036489.5	8014755.32	19219046.27	15927983.54	17523842.16
MW0136999	T3_positive	7-hydroxy-3-(2-methoxyphenyl)-4H-chromen-4-one	7-羟基-2'-甲氧基异黄酮	Flavonoids	黄酮	Isoflavones	异黄酮	C16H12O4	269.0811	268.0736	5.1154	[M+H]+	1.60978241993348	2	0.938	rp	63909-40-0	5397276	-	43943	-	45249.77	37029.57	47934.61	63743.0	69821.52	71722.81	42370.0	110867.1	132151.6	2925083.49	1683585.92	2849803.82	7478688.5	7210483.55	4841902.96	4697439.72	4754732.74	7096727.87	1346440.86	632459.11	503274.32	1970043.32	775566.38	1607051.03	2214180.06	3384876.58	1970047.34
MW0007023	T3_positive	Ethyl 2,4-dihydroxy-6-methylbenzoate	苔色酸乙酯	Phenolic acids	酚酸类	Phenolic acids	酚酸类	C10H12O4	243.0862	196.0736	3.3244	[M+HCOO+2H]+	0.856749247546418	2	0.9378	rp	2524-37-0	75653	-	43800	-	1716.81	2196.52	1371.81	N/A	N/A	734.7	N/A	593.71	N/A	55011.94	36796.69	53277.63	124141.83	135227.44	118058.92	123671.05	127034.86	120959.49	90335.38	79069.96	88560.83	85317.75	73666.36	86804.28	55121.85	53710.21	49921.12
MW0004175	T3_positive	3-Phenylpropanal	3-苯丙醛	Benzene and substituted derivatives	苯及其衍生物	Benzene and substituted derivatives	苯及其衍生物	C9H10O	117.0694	134.0732	4.9971	[M+H-H2O]+	1.9314151699845201	2	0.9351	rp	104-53-0	7707	HMDB0033716	-	-	5840.18	6476.89	5059.29	56376.33	61492.54	69846.97	145977.67	133679.62	124509.68	4584.3	5784.05	3243.18	2939.72	5724.76	4152.18	1837.19	3739.26	4494.96	644.22	1408.11	720.87	308.42	785.74	1274.85	31149.59	31874.87	36634.71
Lmhp001732	T3_positive	Pro-Phe	L-脯氨酰-L-苯丙氨酸	Amino acids and derivatives	氨基酸及其衍生物	Amino acids and derivatives	氨基酸及其衍生物	C14H18N2O3	263.1388	262.1317	3.8722	[M+H]+	2.46533756993017	2	0.9332	rp	13589-02-1	6351946	HMDB0011179	23690	-	66999.14	N/A	4284.38	15560.88	12543.11	20192.39	18033.33	7481.07	24648.61	35640.7	19001.84	19015.16	14331.33	14725.14	4946.01	71500.45	97512.52	75938.12	1229475.54	1214200.74	1144749.06	1262902.72	1190183.75	1476450.42	585418.45	581047.31	573611.17
MW0111217	T3_positive	N-Methyldioctylamine	N-甲基二辛胺	Alcohol and amines	醇、胺类	Amines	胺类	C17H37N	256.2999	255.2926	6.4254	[M+H]+	3.57949032249394	2	0.9331	rp	4455-26-9	78202	-	103466	-	7573.34	8547.38	2989.45	5926.33	3141.11	8697.82	6127.92	4391.06	2222.47	81853.4	79329.37	82286.94	215591.06	195918.89	203890.04	168883.42	171427.36	162979.54	11126.07	8291.63	5161.19	15057.71	7556.31	15704.67	62805.85	54149.06	57690.85
MW0054292	T3_positive	Lauroyl diethanolamide	月桂酸二乙醇酰胺	FA	脂肪酰类	Others	其它	C16H33NO3	288.2533	287.246	6.6244	[M+H]+	0.41968061012198604	2	0.9322	rp	120-40-1	8430	HMDB0032358	-	-	19925.92	15712.12	9468.87	12041.62	11646.55	8439.31	18345.08	20246.46	14685.25	645918.54	859023.17	738279.66	2881798.62	3014965.11	2684018.1	4025101.31	3869869.19	4371873.94	102448.71	89949.08	20911.54	342047.95	297194.68	394537.76	1417768.12	1102725.52	1040613.1
MW0056739	T3_positive	Ethyl palmitoleate	棕榈油酸乙酯	Lipids	脂质	Free fatty acids	游离脂肪酸	C18H34O2	283.2632	282.2559	8.4594	[M+H]+	0.947484122519882	2	0.9316	rp	56219-10-4	6436624	-	45010	-	38679.06	37702.81	40706.42	37717.35	53044.59	36589.09	41899.25	43987.05	44929.95	54095.82	55723.38	46870.44	42108.62	35673.75	39274.54	47945.37	44379.79	50254.61	39724.99	33773.7	31906.06	38686.43	43933.28	36875.8	65783.95	40313.63	34947.2
MEDP0338	T3_positive	LysoPC 16:0	溶血磷脂酰胆碱 16:0	Lipids	脂质	LPC	溶血磷脂酰胆碱	C24H50NO7P	478.3293	495.3325	6.9995	[M+H-H2O]+	2.9791148764194304	2	0.9295	rp	17364-16-8	460602	HMDB0010382	-	C04230	32913.91	28430.99	24699.59	35569.37	59855.61	60413.34	160864.73	167222.64	156944.72	79931.49	91737.79	90759.57	97345.7	90465.03	80525.16	108489.66	103272.31	95473.16	216328.56	208640.41	190006.19	66163.05	56941.41	55898.75	172108.99	109078.03	96133.47
MW0114515	T3_positive	Gentianose	龙胆糖	Others	其它类	Saccharides	糖类	C18H32O16	543.1323	504.16900000000004	1.046	[M+K]+	1.8585258525838402	2	0.9286	rp	25954-44-3	117678	HMDB0034072	138	C08239	29406.09	47505.67	56890.61	42221.01	49736.86	44469.87	31651.41	34429.66	43819.56	146680.53	141430.7	157072.99	171710.01	166588.08	193715.3	152512.14	143628.39	132884.24	36073.61	23239.22	53725.39	69678.73	41614.07	29826.82	84593.82	78092.13	93189.72
Lmhp001461	T3_positive	Pro-leu	L-脯氨酰-L-亮氨酸	Amino acids and derivatives	氨基酸及其衍生物	Amino acids and derivatives	氨基酸及其衍生物	C11H20N2O3	229.1546	228.1474	4.5982	[M+H]+	0.5102890349917291	2	0.9284	rp	52899-07-7	444109	-	23647	-	N/A	N/A	N/A	N/A	N/A	1886.21	1303.09	5516.65	238.43	10590.87	12393.79	7138.61	4005.22	2370.42	N/A	3758.65	23907.33	10691.38	1105487.86	1066699.59	1026950.78	798597.18	802043.55	912142.69	391802.12	429230.58	376505.53
MW0110378	T3_positive	Val-Val	缬氨酸-缬氨酸	Amino acids and derivatives	氨基酸及其衍生物	Amino acids and derivatives	氨基酸及其衍生物	C10H20N2O3	217.1544	216.1474	1.7252	[M+H]+	0.0453339274741893	2	0.9279	rp	3918-94-3	107475	HMDB0029140	23988	-	11379.0	10998.95	11502.0	14666.98	13770.52	14672.03	14734.12	15114.23	14424.24	21058.49	22267.12	21511.05	20891.58	19689.38	27074.03	69272.5	66317.85	65647.29	397083.99	398654.83	442000.02	364103.28	345478.17	364529.86	242193.29	232870.25	223912.68
MW0012936	T3_positive	1-Oleoyl-2-acetyl-sn-glycerol	1-油酰基-2-乙酰基-sn-甘油	GL	甘油脂类	DG	甘油二酯	C23H42O5	381.298	398.3032	8.7467	[M+H-H2O]+	6.0641791924354	2	0.9251	rp	86390-77-4 | 92282-11-6	6437055	-	424	-	5168.04	2873.08	5961.19	48157.11	132.52	6209.8	2710.73	21410.57	699.5	1149.2	6003.78	5103.7	19986.42	229906.15	10940.39	11534.37	9901.88	12197.37	91973.84	73735.03	2494.66	134211.58	205613.02	6496.15	216714.61	230007.56	21290.05
MW0110317	T3_positive	Tyrosyl-Valine	酪氨酰缬氨酸	Amino acids and derivatives	氨基酸及其衍生物	Amino acids and derivatives	氨基酸及其衍生物	C14H20N2O4	561.2918	280.1423	2.14	[2M+H]+	1.5341102626005	2	0.9239	rp	17355-09-8	7009560	-	-	-	N/A	298.51	N/A	N/A	N/A	290.11	N/A	4336.7	71.85	929189.59	926348.72	1001377.63	494750.21	474863.56	471587.2	460453.06	457987.79	450490.93	7291.24	17845.18	2250.53	9737.17	5307.42	19167.95	68716.03	67217.95	69821.85
MW0105524	T3_positive	Ala-Lys	丙氨酸赖氨酸	Amino acids and derivatives	氨基酸及其衍生物	Amino acids and derivatives	氨基酸及其衍生物	C9H19N3O3	326.135	217.1426	2.1353	[M+H]+	0.0352928074676129	2	0.9231	rp	6366-77-4	7016106	HMDB0028692	-	-	11809.88	3391.96	18510.46	1691.2	3875.11	4374.05	3995.37	2090.49	22333.48	74483.47	63485.07	92322.65	56151.34	57968.86	54807.92	44375.45	43718.7	48975.61	22394.43	16768.08	8789.22	15798.79	14031.89	3090.08	20099.08	21905.94	24567.06
MW0110760	T3_positive	2S-Amino-4E-pentadecene-1,3R-diol	2S-氨基-4E-十五碳烯-1,3R-二醇	Alcohol and amines	醇、胺类	Alcohols	醇类	C15H31NO2	240.2324	257.2355	6.1057	[M+H-H2O]+	0.18094680250157996	2	0.9209999999999999	rp	86555-28-4	91886102	-	-	-	18454.29	16562.22	17726.72	28734.88	30335.86	30310.03	21497.46	17276.02	15755.03	1154776.03	1122625.13	1057828.72	824445.78	677709.91	744881.26	3564666.79	4044527.0	3981965.41	42256.56	44425.58	39275.14	135598.24	128310.74	158813.57	1044305.89	1165742.8	948469.93
MW0111229	T3_positive	Octadecylamine	1-十八烷胺	Alcohol and amines	醇、胺类	Amines	胺类	C18H39N	270.3157	269.3083	6.9602	[M+H]+	0.619591424992905	2	0.9201	rp	124-30-1	15793	HMDB0029586	-	-	8736.48	10582.33	38375.38	11537.66	28609.94	27588.43	50673.81	86269.37	34716.73	30458.03	32896.64	25566.63	35415.12	34924.38	26419.51	24482.93	43305.3	72317.81	32413.36	17464.48	11146.41	11786.44	10741.62	64401.23	123603.67	38914.16	76469.29
MW0006408	T3_positive	Brazilein	巴西林	Benzene and substituted derivatives	苯及其衍生物	Benzene and substituted derivatives	苯及其衍生物	C16H12O5	285.07599999999996	284.0685	5.0396	[M+H]+	2.4146495375987302	2	0.9197	rp	600-76-0	6453902	-	44015	-	1276.62	200.59	1243.32	2450.96	2897.97	3914.19	6008.0	2336.56	3975.96	422197.19	136595.15	127369.67	346824.82	323726.2	299265.01	318495.16	319714.76	328970.47	28257.88	27713.15	33580.74	43550.41	56043.68	37765.09	137778.06	133403.93	130340.04
MW0016178	T3_positive	Betulin	3,28-二羟基羽扇豆-20(29)-烯 (白桦脂醇)	Terpenoids	萜类	Triterpene	三萜	C30H50O2	425.3677	442.3811	7.6271	[M+H-H2O]+	0.27820182548321304	2	0.9173	rp	473-98-3	72326	HMDB0036838	-	C08618	51141.69	24377.74	20563.79	36048.91	26402.62	30575.17	35697.2	38457.63	17338.33	21333.64	17560.41	508093.2	612343.55	480985.08	534051.91	162498.55	760811.11	817011.83	26478.15	79181.04	74182.49	291502.46	250488.86	292041.73	10479.76	301721.14	160609.32
MW0130408	T3_positive	Maesopsin	2，4，6-三羟基-2-[（4-羟基苯基）甲基]-2，3-二氢-1-苯并呋喃-3-酮	Benzene and substituted derivatives	苯及其衍生物	Benzene and substituted derivatives	苯及其衍生物	C15H12O6	289.0713	288.0634	3.9493	[M+H]+	0.3991868298669489	2	0.9163	rp	5989-16-2	160803	HMDB0133540	-	-	35383.47	39955.97	29717.77	68960.83	68734.32	63850.14	96955.8	99914.45	93980.79	781941.03	843206.42	787720.6	1959274.53	1929280.44	1860847.9	1853205.85	1802336.44	1763797.31	75752.9	65610.05	57890.78	68630.45	63313.06	46140.0	454981.83	318939.79	370238.74
MW0015833	T3_positive	Anthranoyllycoctonine	蒽甲酰乙二胺	Benzene and substituted derivatives	苯及其衍生物	Benzene and substituted derivatives	苯及其衍生物	C32H46N2O8	604.3525	586.3254	4.4886	[M+NH4]+	2.1687485855097903	2	0.9157	rp	22413-78-1	441708	-	-	C08659	1745.57	N/A	N/A	N/A	N/A	N/A	415.45	813.31	N/A	277460.26	277826.06	289124.31	9247.91	210.98	5473.76	12508.55	10592.19	11947.47	N/A	2418.87	N/A	354.24	N/A	N/A	39505.94	19315.86	31246.44
MW0014589	T3_positive	(+/-)5,6-EET Methyl Ester	5（6)-EET甲酯	Lipids	脂质	Free fatty acids	游离脂肪酸	C21H34O3	335.2579	334.2508	7.7544	[M+H]+	1.15839199239076	2	0.9116	rp	122799-12-6	13075008	-	62931	-	524507.71	461754.71	262282.91	447651.57	667549.29	507074.88	736261.02	655041.15	400927.17	295391.49	442694.07	221129.13	296412.38	248001.81	106241.46	115467.67	180592.88	150081.98	180404.72	224218.31	195844.22	227169.14	204178.29	216515.32	1120464.99	506504.19	321826.33
MW0105598	T3_positive	alpha-Guanidinoglutaric acid	α-胍基戊二酸	Organic acids	有机酸	Organic acids	有机酸	C6H11N3O4	379.1576	189.075	2.4693	[2M+H]+	1.95401685260777	2	0.9091	rp	73477-53-9	135313	-	-	C03140	265196.91	277037.76	256545.0	289454.91	295835.97	294597.48	264029.38	276955.46	273230.54	2382.74	3802.31	1691.43	2039.29	449.94	219.11	N/A	N/A	708.71	739.49	N/A	N/A	N/A	424.52	794.76	81974.78	76661.0	79647.37
MEDP2160	T3_positive	Oroxylin A	千层纸素 A	Flavonoids	黄酮	Flavones	黄酮	C16H12O5	285.07599999999996	284.0685	4.838	[M+H]+	0.17303846249205898	2	0.9088	rp	480-11-5	5320315	-	-	-	1490.19	N/A	N/A	N/A	2664.51	680.52	2662.39	618.14	1750.87	60811.65	98994.26	84111.37	295004.54	297941.66	273109.1	198663.41	264503.66	250663.23	2923.8	11125.33	20829.01	104337.67	126952.77	80380.16	111069.3	82060.89	106548.52
MW0105581	T3_positive	Alitame	爱丽甜	Organic acids	有机酸	Organic acids	有机酸	C14H25N3O4S	332.1647	331.1566	5.1154	[M+H]+	3.7156780975067205	2	0.9084	rp	80863-62-3	64763	-	-	-	N/A	1447.6	461.1	322.77	505.99	1684.98	N/A	N/A	N/A	40450.92	39773.76	37279.24	42620.43	44138.2	36498.12	41949.04	46842.26	39356.55	10525.41	12942.83	10099.06	6866.46	5944.01	7994.71	21479.98	17600.37	19387.33
MW0113885	T3_positive	Aloesin	芦荟苦素	Others	其它类	Chromone	色酮类	C19H22O9	395.13199999999995	394.1264	2.4693	[M+H]+	4.95065504495074	2	0.9077	rp	30861-27-9	160190	-	-	C08994 | C15539	389340.36	387395.82	378489.7	404782.15	431044.45	403736.53	385596.96	404622.42	400518.83	N/A	2958.36	4142.18	474.56	2076.07	N/A	N/A	645.95	162.4	1306.39	1229.67	654.94	961.75	N/A	N/A	72401.56	70418.42	68811.57
MW0000044	T3_positive	(S)-2-Propylpiperidine	毒芹碱	Alkaloids	生物碱	Alkaloids	生物碱	C8H17N	128.143	127.1361	8.6863	[M+H]+	0.483335112519967	2	0.907	rp	458-88-8	441072	HMDB0030285	-	C06523	191257.29	196634.11	298592.72	330073.94	191049.47	169452.91	321746.88	250037.51	247025.01	458401.01	234953.42	203000.12	185720.45	213456.57	164769.44	239862.86	282801.62	118025.92	251287.34	224030.47	269302.67	181088.02	198062.95	232795.25	124998.65	545347.11	273946.57
MW0159301	T3_positive	Val-Tyr	缬氨酸-酪氨酸	Amino acids and derivatives	氨基酸及其衍生物	Amino acids and derivatives	氨基酸及其衍生物	C14H20N2O4	281.1497	280.1423	0.9965	[M+H]+	1.5596421425812	2	0.9062	rp	3061-91-4	7009555	HMDB0029139	65162	-	3047.37	60070.03	9834.8	40782.3	43417.3	46901.52	147641.2	41382.67	38452.94	1131284.26	1120217.58	554194.52	3074044.81	4689727.71	3288274.66	6369293.15	6329965.75	423454.4	1383177.08	1042829.75	1353905.43	986434.7	813837.69	1267161.11	2419238.06	952886.59	2009805.66
MW0006042	T3_positive	2-Hydroxy-6-pentadecylbenzoic acid	2-羟基-6-十五烷基苯甲酸	Benzene and substituted derivatives	苯及其衍生物	Benzene and substituted derivatives	苯及其衍生物	C22H36O3	349.274	348.2664	7.2481	[M+H]+	1.49950456247439	2	0.9052	rp	16611-84-0	167551	HMDB0029683	-	C10759	5494.13	513.41	N/A	5695.01	9814.92	2755.03	8479.94	N/A	7516.68	11913.63	41876.53	20137.6	4361.58	4384.39	5233.54	30296.91	17089.04	10076.94	114020.9	115149.23	118612.49	92211.25	77914.09	82492.79	58609.6	41226.75	32802.39
MW0054028	T3_positive	Ipecoside	吐根甙	Others	其它类	Lactones	内酯类化合物	C27H35NO12	588.2076	565.2159	5.079	[M+Na]+	7.959451229599679	2	0.9043	rp	15401-60-2	442249	-	-	C09464	1873.89	N/A	6105.8	N/A	N/A	4258.28	N/A	N/A	N/A	195159.03	202638.28	169770.6	223295.22	202251.53	218566.78	289062.97	274149.16	276246.23	35172.26	18901.01	34012.02	12550.64	8702.75	23864.26	121746.64	138159.81	144242.72
MW0055282	T3_positive	Neotigogenin acetate	新替告皂苷元乙酯	Steroids	甾体	Steroid	甾体	C29H46O4	459.3479	458.3396	6.8419	[M+H]+	1.9956715014775401	2	0.8998	rp	4948-43-0	313012	-	43696	-	3508.31	2182.0	5571.89	5105.87	3382.96	6207.02	9185.3	2300.29	2443.81	64686.05	59552.17	104556.79	113794.45	125871.19	142258.84	80038.34	95252.12	95859.46	64379.37	59150.79	54637.02	109578.18	103311.43	112519.29	77179.28	59461.05	47174.44
MW0013912	T3_positive	3-Acetyl-11-keto-beta-boswellic acid	3-乙酰-11-酮基-β-乳香酸	Others	其它类	Others	其它	C32H48O5	551.3133	512.3502	2.2531	[M+K]+	1.3621755711703403	2	0.8974	rp	67416-61-9	11168203	-	-	-	N/A	N/A	N/A	204.63	N/A	155.24	74.89	309.12	N/A	1545.61	2602.94	649.16	1137.96	230.97	1421.08	3718.49	2472.54	3523.55	39598.36	30931.91	22750.55	34077.89	29444.74	26909.92	42418.68	35136.74	33271.45
MW0000332	T3_positive	Methyl reserpate	利血平酸甲酯	Alkaloids	生物碱	Plumerane	吲哚类生物碱	C23H30N2O5	415.2191	414.2155	2.1837	[M+H]+	7.17987262899196	2	0.8956	rp	2901-66-8	73532	-	2254	-	23762.28	23166.41	25579.55	4613.8	2349.19	5260.73	6180.58	7991.19	5586.2	104676.95	106007.52	114385.66	53011.48	47424.37	43672.89	108052.4	115856.52	105606.07	10704319.97	9279341.84	9651939.97	5468698.54	5517499.92	5483045.83	2995339.12	2928906.96	3160901.32
MW0015937	T3_positive	Asclepin	马利筋苷	Steroids	甾体	Cardiac glycoside	强心苷	C31H42O10	539.2682	574.2778	4.3998	[M+H-2H2O]+	10.3943933357694	2	0.8953	rp	36573-63-4	441844	-	-	C08849	41223.27	44799.65	44435.45	27453.17	39188.83	21997.32	12131.32	2774.61	8599.64	13535.94	12169.03	10437.77	8078.59	8832.48	10079.96	22871.83	22025.11	20849.64	2035.39	3570.42	3404.95	7732.68	4351.09	3151.1	30728.11	14896.51	22261.7
MW0055499	T3_positive	Ophiopogonin D	麦冬皂苷D	Steroids	甾体	Steroidal saponins	甾体皂苷	C44H70O16	855.4602	854.4664	8.7467	[M+H]+	11.44567049727	2	0.8927	rp	945619-74-9 | 125150-67-6	46173859	-	-	C17042	298.62	70.69	N/A	2320.24	1448.25	4292.15	7197.48	727.42	3374.59	7201.6	17191.76	14404.76	2186.42	2757.45	77.03	73.62	597.49	149.19	112.62	390.04	1105.76	972.42	2881.94	419.29	642.0	34626.87	N/A
MW0005300	T3_positive	4-Phenyl-2-butanol	4-苯基-2-丁醇	Benzene and substituted derivatives	苯及其衍生物	Benzene and substituted derivatives	苯及其衍生物	C10H14O	133.1006	150.1045	7.3715	[M+H-H2O]+	2.75373752998576	2	0.8925	rp	2344-70-9	61302	HMDB0031613	-	-	106709.84	92950.63	61730.88	90588.6	99328.35	90177.76	106510.71	102494.96	108202.01	115034.6	122946.51	120546.24	54909.7	71556.82	61113.09	91313.7	92390.74	92721.16	149988.72	156279.29	153807.95	139267.63	128313.07	81943.94	132183.98	99163.75	76555.44
MW0053617	T3_positive	Ginsenoside rb1	人参皂苷 Rb1	Terpenoids	萜类	Triterpene Saponin	三萜皂苷	C54H92O23	1131.5956	1108.6029	6.3474	[M+Na]+	3.2597653309559	2	0.8923	rp	41753-43-9	9898279	-	-	C20713	3780.47	4466.16	2419.54	4652.32	4229.9	3151.39	5785.52	3778.16	3701.5	41400.56	38189.4	51187.12	49562.06	53136.99	51606.52	50331.53	45934.89	41514.04	6442.21	10706.47	9843.21	24346.38	24387.67	33149.28	492.16	22634.26	10835.74
MW0052594	T3_positive	Ercalcitriol	厄骨化三醇	Alcohol and amines	醇、胺类	Alcohols	醇类	C28H44O3	411.3263	428.329	5.3908	[M+H-H2O]+	2.04207046756965	2	0.8922	rp	60133-18-8	9547243	HMDB0006225	-	-	176402.77	194745.83	187137.27	204351.61	266889.45	309284.04	176619.92	174330.51	181152.14	2134673.89	2053101.07	1894577.59	2565974.7	2564281.36	2365493.42	2462741.73	2283310.13	2394043.14	1377510.18	1274582.78	1212805.72	1523421.14	1450677.25	1327474.48	1526945.04	1299604.2	1266923.66
MW0103634	T3_positive	Nadide	Nadide	Nucleotides and derivatives	核苷酸及其衍生物	Nucleotides and derivatives	核苷酸及其衍生物	C21H27N7O14P2	664.117	663.1091	0.8186	[M+H]+	0.446719133663932	2	0.8869	rp	53-84-9	5892	HMDB0000902	-	C00003	201991.69	234808.93	269766.97	216090.1	232492.03	209995.12	242806.72	245123.42	230497.84	213624.1	230724.76	180093.2	144380.02	103450.36	154876.55	180113.31	189776.53	164885.07	511603.85	560311.55	403116.58	714564.54	662931.64	557858.72	409118.58	471331.67	441859.87
MW0063617	T3_positive	Spathulenol	匙叶桉油烯醇	Terpenoids	萜类	Sesquiterpenoids	倍半萜	C15H24O	393.3129	220.1827	6.345	[M+H]+	9.188653857563619	2	0.8854	rp	6750-60-3	92231	HMDB0036420	-	-	29700.19	38956.19	16938.49	747.34	39791.84	14944.91	N/A	11954.9	40630.09	89692.12	98296.55	86417.67	144657.26	108080.5	85297.31	76608.08	374901.05	138786.11	241996.39	244566.76	245006.13	93973.71	104295.33	126067.63	173607.2	137114.37	158159.01
MEDL00365	T3_positive	Tyrosylleucine	酪氨酸-亮氨酸	Amino acids and derivatives	氨基酸及其衍生物	Amino acids and derivatives	氨基酸及其衍生物	C15H22N2O4	295.1642	294.158	3.464	[M+H]+	2.35337472247465	2	0.8829	rp	17355-10-1	87071	HMDB0029109	24037	C73328	851.91	272.5	763.93	2231.27	3812.13	1933.62	3198.94	150.68	3207.85	29775.93	36205.34	35132.23	23500.19	24832.2	24495.46	20660.6	23009.42	21615.03	5197.6	2513.43	6337.6	2102.29	2610.06	2286.1	12190.53	11886.97	12759.62
MW0148485	T3_positive	Isorescinnamine, dihydro-	异戊二胺，二氢-	Alkaloids	生物碱	Alkaloids	生物碱	C35H44N2O9	637.3052	636.3047	7.6271	[M+H]+	7.937071136694009	2	0.8813	rp	6335-49-5	232430	-	85095	-	110737.85	154396.48	121783.74	59421.65	192447.64	179825.32	146753.39	200118.33	177958.78	310466.06	258611.72	383692.31	204846.89	213433.51	251173.69	255725.98	254680.0	232751.07	138435.37	146621.06	149738.1	145723.43	161248.5	121607.95	318289.09	303713.18	226288.88
MW0056744	T3_positive	Palmitoyl 3-carbacyclic Phosphatidic Acid	棕榈酰基3-碳环磷酸	Lipids	脂质	Free fatty acids	游离脂肪酸	C20H39O5P	413.2396	390.2535	2.7577	[M+Na]+	5.37562105481475	2	0.8812	rp	476310-22-2	10178491	-	44867	-	3057.15	595.91	1712.68	582.19	2081.54	1671.85	419.36	1399.73	1460.22	25868.52	23024.75	24253.48	12258.51	8038.14	8068.95	60553.6	40261.28	41267.51	2370496.66	2355030.57	2533054.55	1816680.98	1927403.88	2352318.98	600404.19	554522.86	535634.97
MEDP1160	T3_positive	LPE(18:1/ 0:0)	溶血磷脂酰乙醇胺 18:1	Lipids	脂质	LPE	溶血磷脂酰乙醇胺	C23H46NO7P	480.3075	479.3012	6.5651	[M+H]+	0.924489736855115	2	0.8794	rp	89576-29-4	9547071	HMDB0011506	-	-	11982.52	10414.65	45896.08	12242.82	60930.38	17723.1	19090.85	18488.56	29654.86	187470.63	211612.9	293914.73	348571.04	315449.4	322394.1	412711.55	413697.44	402313.94	896638.76	212549.57	410024.19	69576.7	224646.51	61638.75	83987.13	300240.57	304111.0
MW0108026	T3_positive	Lys-Tyr-Ser	L-赖氨酸-L-酪氨酸-L-丝氨酸	Amino acids and derivatives	氨基酸及其衍生物	Amino acids and derivatives	氨基酸及其衍生物	C18H28N4O6	397.2083	396.2009	2.1452	[M+H]+	3.7002683600917403	2	0.8787	rp	72829-55-1	131373	-	17016	-	2926.87	2699.3	2973.39	5475.78	1054.81	5280.9	2413.51	4797.37	5195.16	673.23	538.0	1048.78	2110.52	1686.35	3012.31	2549.68	2773.55	4569.12	124772.17	123661.34	171296.03	86186.82	77375.29	108449.18	32803.31	49905.67	38612.39
MW0104699	T3_positive	Spermidic acid	N-羧乙基-氨基丁酸	Organic acids	有机酸	Organic acids	有机酸	C7H13NO4	158.0807	175.0845	2.2531	[M+H-H2O]+	0.90333790005559	2	0.8786	rp	4386-03-2	2572	HMDB0002201	6542	-	274333.31	269072.09	248446.97	252697.67	195240.98	173426.39	167323.12	252093.55	254680.66	2942.37	7323.43	1943.29	4439.78	1830.96	1311.11	4130.35	2397.79	2440.12	N/A	223.79	N/A	N/A	N/A	N/A	76676.41	62765.07	64216.91
MEDL00359	T3_positive	Gly-Pro-Leu	甘氨酸-脯氨酸-亮氨酸	Amino acids and derivatives	氨基酸及其衍生物	Amino acids and derivatives	氨基酸及其衍生物	C13H23N3O4	286.1763	285.1689	3.5037	[M+H]+	1.11996436245931	2	0.8763	rp	47066-32-0	9900499	-	19134	-	12262.29	12117.49	20486.91	37053.14	32144.79	29572.57	21316.82	22999.84	29961.65	36020.57	31632.46	42577.53	18593.58	8118.81	12114.63	37788.09	37627.32	43277.58	2349614.32	2188262.69	1958222.45	1105882.88	1408478.68	1840301.97	798215.46	510027.83	572372.66
MW0106445	T3_positive	Dihydromethysticin	二氢甲壳素	Benzene and substituted derivatives	苯及其衍生物	Benzene and substituted derivatives	苯及其衍生物	C15H16O5	189.0908	276.0998	5.1951	[M+CH3CN+H]+	11.093925807514902	2	0.8741	rp	19902-91-1	88308	HMDB0030791	68016	C09926	307671.88	334192.07	348159.49	405685.79	429972.25	384191.94	439530.79	480669.2	492632.31	12227.96	13633.68	15410.54	12346.21	9339.72	11790.72	6236.63	6544.81	7260.26	1212.53	210.9	195.83	1820.0	1370.81	2884.25	225800.41	215493.15	230886.69
MW0157439	T3_positive	Tetrahydrofolic acid	四氢叶酸	Organic acids	有机酸	Organic acids	有机酸	C19H23N7O6	446.1768	445.171	2.1498	[M+H]+	0.6774949026905172	2	0.8729	rp	135-16-0	135444742	HMDB0001846	-	-	149.08	208.86	42.12	N/A	N/A	N/A	996.37	N/A	1190.85	5479.73	288.83	5553.07	2700.67	804.78	1446.15	2820.34	3596.85	2845.1	167988.88	157861.8	145215.84	85179.29	83213.43	141554.64	43733.35	30435.19	28763.54
MW0107714	T3_positive	Leucyl-aspartyl-valine	Leu Asp Val	Amino acids and derivatives	氨基酸及其衍生物	Amino acids and derivatives	氨基酸及其衍生物	C15H27N3O6	346.1975	345.19	1.7836	[M+H]+	0.32412786254099	2	0.8721	rp	125850-12-6	130816	-	22871	-	499.88	500.55	N/A	N/A	418.58	1221.97	131.64	146.7	535.32	3409.76	7481.42	7182.87	3204.31	1368.01	3074.8	13688.65	14685.85	16464.63	349197.9	358859.3	325795.9	157723.51	124490.08	168835.85	113709.93	99627.4	112338.7
MW0062178	T3_positive	Pristanic acid	Pristanic acid	Terpenoids	萜类	Ditepenoids	二萜	C19H38O2	210.0605	298.2872	1.2345	[M+NH4]+	1.4809603024446	2	0.8687	rp	1189-37-3	123929	HMDB0000795	5760	-	19115.84	18969.75	22673.42	71077.23	72315.21	69136.78	66579.02	25669.25	69740.39	47398.12	56118.06	53558.94	94325.57	89479.91	86212.74	89229.0	88339.04	94293.02	13526.03	13213.95	14326.75	29149.99	25521.4	15419.59	38094.01	42223.1	43926.7
MW0052460	T3_positive	Docosatrienoic acid	二十二碳三烯酸	Lipids	脂质	Free fatty acids	游离脂肪酸	C22H38O2	352.32099999999997	334.2872	7.6075	[M+NH4]+	4.13746668996851	2	0.8677	rp	28845-86-5	5312557	HMDB0002823	195	-	110818.33	60892.31	31640.32	49274.48	49338.54	60650.54	73900.22	52692.77	48477.26	88716.09	131593.75	128484.06	96253.4	80292.47	79105.26	118072.56	109567.88	69626.93	135611.35	215465.15	111079.36	133105.16	181062.97	176569.89	144313.75	102132.49	81546.4
MW0000280	T3_positive	Heliotrine	heliotrine	Alkaloids	生物碱	Pyrrole alkaloids	吡咯类生物碱	C16H27NO5	358.1621	313.1889	2.9099	[M-H+2Na]+	6.0143827225545	2	0.865	rp	303-33-3	906426	-	-	-	4078.75	3411.13	1007.84	1425.91	1591.31	2613.25	2205.65	2912.87	2560.21	2799.73	3457.22	2792.74	2227.45	1934.81	1565.98	6063.79	7061.46	3786.03	41301.81	38112.24	38542.24	40046.29	63715.75	43721.38	24098.15	47704.67	24202.3
MW0140017	T3_positive	Abscisic acid	脱落酸	Organic acids	有机酸	Organic acids	有机酸	C15H20O4	265.1436	264.1362	4.6979	[M+H]+	1.6096575174628898	2	0.8643	rp	14398-53-9 | 21293-29-8	643732	-	-	-	140320.38	128166.31	149420.08	87586.44	96122.2	87462.79	100079.78	105985.42	74465.77	3785.81	6529.92	5636.14	3782.39	1555.83	2105.98	4107.69	2055.63	5274.22	2802.96	4126.96	1282.51	631.78	2102.72	N/A	46292.6	43313.28	46080.61
MEDL00392	T3_positive	1-(9Z-octadecenoyl)-sn-glycero-3-phosphocholine	1-(9Z-十八烯酰基)-sn-glycero-3-phosphocholine	Lipids	脂质	LPC	溶血磷脂酰胆碱	C26H52NO7P	504.3403	521.3481	6.8027	[M+H-H2O]+	1.07810089134996	2	0.8613	rp	19420-56-5	16081932	HMDB0002815	-	-	53312.61	60042.97	101077.67	53279.14	64634.43	87040.8	107241.33	105729.19	64772.71	30853.01	33582.85	30887.08	26422.96	36246.42	37708.4	35186.2	35167.97	28461.61	56470.37	17986.86	40956.02	34045.95	24951.63	30598.6	96976.46	61109.74	49539.68
MW0107242	T3_positive	His-Arg	组氨酸-精氨酸	Amino acids and derivatives	氨基酸及其衍生物	Amino acids and derivatives	氨基酸及其衍生物	C12H21N7O3	312.1811	311.1706	5.8284	[M+H]+	8.129137220009849	2	0.8596	rp	77369-21-2	7408563	-	23861	-	3359717.51	1870948.09	2059375.06	2053703.35	3641440.16	2087125.41	2304357.2	2161341.42	3788369.22	1165447.8	1178467.48	1168676.63	657238.21	531653.09	407480.9	1584952.81	1562276.01	950220.57	482650.37	383520.31	389756.48	133812.16	96540.15	240621.78	1213703.19	1055607.9	1025014.17
MW0125969	T3_positive	Oleoyl oxazolopyridine	油酰基恶唑烷吡啶	Heterocyclic compounds	杂环化合物	Heterocyclic compounds	杂环化合物	C24H36N2O2	385.2934	384.2777	7.9209	[M+H]+	18.8884882500417	2	0.8582	rp	288862-58-8	9821458	-	63080	-	1006.24	519.21	115.54	957.65	4381.95	428.4	4342.37	3613.11	509.29	48283.38	43739.85	59354.01	48380.08	67786.02	57840.69	67874.44	64764.01	54415.98	19958.08	13063.83	22591.52	4549.27	28903.17	12208.53	98149.12	48879.48	56333.34
MW0154159	T3_positive	N-3-oxo-hexadec-11(Z)-enoyl-L-Homoserine lactone	N-3-oxo-hexadec-11(Z)-enoyl-L-Homoserine lactone	Amino acids and derivatives	氨基酸及其衍生物	Amino acids and derivatives	氨基酸及其衍生物	C20H33NO4	352.2531	351.241	6.2348	[M+H]+	9.65441188014893	2	0.8581	rp	1269663-80-0	91886142	-	45315	-	83657.74	94215.15	180827.7	49751.8	58571.56	62575.93	59665.45	46643.58	36998.95	194545.28	174302.62	200399.54	119998.86	139011.54	103960.56	218895.41	198298.84	237805.66	40316.98	38524.31	38859.45	37521.39	33735.78	40220.87	91376.03	85079.59	122560.91
MW0053831	T3_positive	Hecogenin	3-羟基-螺旋甾烷-12-酮 (海柯皂苷元)	Steroids	甾体	Steroidal saponins	甾体皂苷	C27H42O4	413.3052	430.3083	5.3119	[M+H-H2O]+	1.22692289928398	2	0.8579	rp	467-55-0	91453	-	43920	C08902	8719.01	9673.93	5374.38	11115.53	13250.97	13808.25	8712.91	24891.46	14581.4	57029.71	47657.82	60523.52	54096.33	18405.69	47650.07	68536.76	73954.48	67560.51	14322.62	17467.67	20700.88	21056.51	29210.61	20272.77	41380.74	29096.88	29971.04
MW0144093	T3_positive	8(S),15(S)-diHETE	8(S),15(S)-diHETE	Lipids	脂质	Free fatty acids	游离脂肪酸	C20H32O4	359.2187	336.2301	2.3506	[M+Na]+	0.836441292619838	2	0.8543	rp	80234-66-8	16759355	-	36302	-	231.47	172.62	N/A	N/A	173.56	N/A	139.67	N/A	146.1	24108.09	22777.98	22846.52	14002.7	13404.92	14891.74	35061.77	31278.64	32576.92	885894.99	900766.28	867501.4	563092.29	573303.1	811344.78	296877.03	279599.59	275957.39
MEDN0851	T3_positive	Indolepyruvate	吲哚-3-丙酮酸	Organic acids	有机酸	Organic acids	有机酸	C11H9NO3	221.0917	203.0582	2.3703	[M+NH4]+	2.43146848248443	2	0.8539	rp	392-12-1	803	HMDB0060484	-	C00331	9369.61	16571.92	28897.48	32598.48	46585.94	26758.08	12448.45	16522.48	12533.89	85984.71	72946.46	88981.59	147088.35	150902.15	134341.18	125921.16	133406.07	127063.02	36099.44	6730.33	31726.81	80933.75	85935.5	65052.19	76103.56	17955.18	43602.91
MW0014283	T3_positive	3-Thiatetradecanoic Acid	3-硫代十四烷酸	FA	脂肪酰类	Others	其它	C13H26O2S	247.1691	246.1654	6.086	[M+H]+	8.04927913243603	2	0.8537	rp	116296-31-2	4420067	-	62968	-	45750.51	43169.1	47719.02	44356.88	44713.93	41265.02	75892.12	44845.26	45028.79	92204.49	45646.72	63277.48	49429.39	43735.19	50608.23	131364.17	31218.89	43986.57	136712.71	98978.15	114370.8	39077.85	42279.43	33611.57	92477.13	50515.74	88289.14
MW0112985	T3_positive	4,5-Dicaffeoylquinic acid	异绿原酸 C	Phenolic acids	酚酸类	Phenolic acids	酚酸类	C25H24O12	1033.2622	516.1268	5.2537	[2M+H]+	0.8067620361229341	2	0.8524	rp	57378-72-0	6474309	HMDB0030707	-	-	N/A	N/A	N/A	N/A	N/A	N/A	N/A	N/A	N/A	21334.69	14724.6	56101.31	151316.6	67867.62	142733.13	157694.42	150621.37	79100.13	147.05	21867.05	8460.05	14079.51	8465.83	33933.66	75601.19	63018.25	37549.86
MW0013392	T3_positive	2-Aminohexadecanoic acid	2-氨基十六烷酸	Organic acids	有机酸	Organic acids	有机酸	C16H33NO2	272.2587	271.2511	6.2848	[M+H]+	2.2337831073571097	2	0.8518	rp	7769-79-1	409322	-	34491	-	6434.19	6891.78	4658.03	8930.66	12071.64	11409.18	7285.04	11171.06	6887.17	55167.43	59630.08	58438.44	110983.95	117826.23	113535.1	53566.39	52029.3	57965.02	5226.99	4526.24	5858.58	13652.02	12936.03	28006.94	32720.13	28788.42	39385.8
MW0012354	T3_positive	(+/-)14(15)-Epetre methyl ester	14（15)-EET甲酯	Lipids	脂质	Free fatty acids	游离脂肪酸	C21H34O3	335.2581	334.2508	6.5056	[M+H]+	1.32487386764524	2	0.8516	rp	73804-67-8 | 70219-56-6	11002157	-	62934	-	377048.4	458175.61	616733.21	542227.89	365065.99	1361572.4	291396.22	600646.43	1275528.87	1126573.38	272773.79	242000.81	215800.61	162577.75	219407.06	237101.17	151922.42	151651.44	307395.19	533122.78	261612.49	165364.49	217904.33	144465.33	299764.69	2968335.06	412621.51
MW0012312	T3_positive	9s,13r-12-Oxophytodienoic Acid	9s,13r-12-氧代植物二烯酸	Lipids	脂质	Free fatty acids	游离脂肪酸	C18H28O3	293.211	292.2038	5.6288	[M+H]+	0.8720283099705741	2	0.8512	rp	71606-07-0 | 67204-66-4	14037063	-	45401	-	776887.39	423435.82	756520.61	606786.01	583858.85	592760.66	302578.4	560005.63	567555.95	72182.16	70306.24	73911.55	90704.24	83984.94	84737.72	99869.52	98285.3	109447.15	116678.98	106842.17	203283.88	36406.89	21765.55	41203.51	449729.68	370109.3	359459.25
MEDN1110	T3_positive	1,11-Undecanedicarboxylic acid	十三烷二酸	Lipids	脂质	Free fatty acids	游离脂肪酸	C13H24O4	459.1289	244.1675	5.5888	[M+Na]+	8.84931358205873	2	0.8476	rp	505-52-2	10458	HMDB0002327	6622	-	N/A	4500.74	682.64	N/A	224.26	523.55	3694.42	1973.23	2032.95	75735.58	35208.08	40440.6	31700.22	52092.01	61392.27	33225.96	40589.84	47701.14	13716.96	24516.0	20399.09	52399.77	60601.67	46316.4	15874.39	20423.38	21976.34
MW0105678	T3_positive	L-Arginyl-D-allo-threonyl-L-phenylalanine	Arg Thr Phe	Amino acids and derivatives	氨基酸及其衍生物	Amino acids and derivatives	氨基酸及其衍生物	C19H30N6O5	423.219	422.2278	1.5008	[M+H]+	2.41410285774242	2	0.8467	rp	41151-15-9	3082531	-	21153	-	11263.16	6816.74	4944.34	3807.84	2714.68	1661.95	509.54	644.84	792.85	N/A	147.65	N/A	N/A	20.22	250.92	131.55	152.13	224.08	N/A	N/A	N/A	N/A	N/A	N/A	N/A	N/A	N/A
MEDN1569	T3_positive	Piperlongumine	荜茇酰胺	Alkaloids	生物碱	Pyridine alkaloids	吡啶类生物碱	C17H19NO5	480.1714	317.1263	3.0255	[M+Na]+	2.5737056700467003	2	0.8453	rp	20069-09-4	637858	HMDB0030341	-	C10166	11578.1	1578.9	7518.36	12902.91	8551.55	5442.48	11334.83	N/A	6806.06	10461.48	11939.86	13398.05	3651.42	3139.6	12212.43	8450.86	4422.66	6525.59	22195.76	27457.29	24736.37	17412.72	21573.15	18819.45	14363.13	11988.54	13517.57
MW0055475	T3_positive	(2-Hydroxy-2-oxo-1,2lambda5-oxaphospholan-5-yl)methyl (Z)-octadec-9-enoate	油酰基3-碳环磷酸	Lipids	脂质	Free fatty acids	游离脂肪酸	C22H41O5P	439.2549	416.2692	2.9859	[M+Na]+	9.881490395403471	2	0.8440000000000001	rp	779333-58-3	10112619	-	44869	-	503.55	308.37	847.49	280.21	96.87	N/A	N/A	723.67	329.54	643.84	N/A	N/A	20.81	342.64	264.06	1382.93	963.33	726.18	111633.97	109298.81	115081.38	93826.52	100860.47	112608.72	27797.35	28257.76	30699.76
MW0011719	T3_positive	Heudelottin C	HEUDELOTTIN C	Others	其它类	Lactones	内酯类化合物	C39H54O11	699.3744	698.3666	5.569	[M+H]+	6.4667880795683805	2	0.8440000000000001	rp	11052-28-1	15559719	-	43978	-	8724.58	11134.13	14238.51	11179.75	5122.63	9137.24	1513.95	19276.68	17083.3	36956.79	45642.8	18644.69	73778.37	69137.1	39170.73	44460.64	35762.55	75650.29	33920.98	14954.34	22026.04	36405.83	33572.88	37423.1	30703.45	34795.93	40292.56
MEDN0029	T3_positive	4-Hydroxyphenylpyruvic acid	4-羟基苯基丙酮酸	Benzene and substituted derivatives	苯及其衍生物	Benzene and substituted derivatives	苯及其衍生物	C9H8O4	378.1378	180.0423	4.0653	[2M+NH4]+	10.7269698999346	2	0.8440000000000001	rp	156-39-8	979	HMDB0000707	5675	C01179	124991.45	126979.85	136019.41	326625.99	281153.84	289109.75	387196.27	401190.67	430326.34	71894.31	76756.91	75427.83	96627.69	89522.8	83196.83	53081.84	55713.94	62058.98	N/A	N/A	N/A	N/A	N/A	N/A	56274.48	56659.95	52090.62
MW0139360	T3_positive	Pimpinellin	茴芹内酯	Lignans and Coumarins	木脂素和香豆素	Coumarins	香豆素	C13H10O5	247.0601	246.0528	4.0074	[M+H]+	0.465821579922476	2	0.8423	rp	131-12-4	4825	-	67575	C09285	148.13	N/A	972.86	158.59	N/A	147.02	N/A	358.47	168.5	409072.37	271508.67	332947.51	398846.84	531668.35	391675.43	526385.86	636009.82	619581.53	165858.82	155217.46	154426.67	154586.79	150672.7	132190.48	164105.47	138276.6	158412.72
MW0010577	T3_positive	2,3-Bis(1,3-benzodioxol-5-ylmethyl)butane-1,4-diol	2,3-双(1,3-benzodioxol-5-ylmethyl)butane-1,4-diol	Lignans and Coumarins	木脂素和香豆素	Lignans	木脂素	C20H22O6	341.1342	358.1416	2.8268	[M+H-H2O]+	12.3564942424537	2	0.8419	rp	24563-03-9	4485343	HMDB0030709	-	C10558	73368.45	70909.56	72127.21	69749.24	79400.99	79166.46	94163.21	83746.62	96628.34	12289.62	6681.71	9201.76	25883.44	29103.57	9545.44	35591.01	40700.16	41253.48	133069.37	114778.1	134217.52	145787.92	129926.77	149806.82	86127.72	72563.75	80046.08
MW0054358	T3_positive	Linalyl acetate	乙酸芳樟酯	Others	其它类	Lactones	内酯类化合物	C12H20O2	214.18	196.1463	4.7381	[M+NH4]+	1.8345602725133898	2	0.8418	rp	115-95-7	8294	HMDB0039522	-	C09863	124460.16	108037.96	137414.17	79056.03	71608.28	71327.29	72975.61	68041.93	74217.67	943.81	1518.68	47.65	1790.46	4079.42	2939.62	2556.07	2869.26	2853.53	4514.66	3377.44	1124.22	86.7	84.25	498.98	34070.32	29107.15	34099.45
MW0123812	T3_positive	Ellipticine	玫瑰树碱	Alkaloids	生物碱	Plumerane	吲哚类生物碱	C17H14N2	515.212	246.1157	3.4539999999999997	[2M+Na]+	13.1293326845698	2	0.8413	rp	519-23-3	3213	-	-	C09154	1071.57	2578.25	2486.92	3876.65	1583.02	3427.68	1908.5	6764.99	263.32	35561.83	34579.1	33728.38	32655.57	33104.36	29433.05	34140.2	33165.48	28192.68	733.87	4110.1	N/A	N/A	879.16	1471.27	15632.86	18536.28	18265.92
MW0049085	T3_positive	Curcumol	莪术醇	Terpenoids	萜类	Sesquiterpenoids	倍半萜	C15H24O2	237.1847	236.1776	5.5727	[M+H]+	1.6119399749214802	2	0.8411	rp	4871-97-0	14240392	HMDB0038122	-	-	99559.21	97254.31	172980.4	202942.3	194755.79	124243.8	129413.88	233273.72	132675.64	6386.98	6346.7	5889.92	5773.2	6677.5	6464.95	1018.71	2070.35	4912.96	3169.12	3253.85	3933.0	4351.03	3711.94	3126.59	65178.44	56782.3	113909.0
MW0168670	T3_positive	9,12-Octadecadiynoic Acid	9,12-十八碳二烯酸	Lipids	脂质	Free fatty acids	游离脂肪酸	C18H28O2	277.2161	276.2089	6.7632	[M+H]+	2.1388242474529298	2	0.8407	rp	2012-14-8	1931	-	35194	-	886675.91	821526.52	827066.96	695421.41	713556.8	679070.21	861378.1	819376.55	714349.46	257348.66	225961.4	278009.6	399194.24	236649.3	367926.02	378947.64	362025.51	372403.03	212494.7	145283.54	87404.27	75606.11	73054.64	160194.92	594615.58	435908.73	424946.28
MW0006306	T3_positive	Benzyl butyl phthalate	邻苯二甲酸丁苄酯	Benzene and substituted derivatives	苯及其衍生物	Benzene and substituted derivatives	苯及其衍生物	C19H20O4	335.131	312.1362	2.0909999999999997	[M+Na]+	13.1687776723766	2	0.8390000000000001	rp	85-68-7	2347	-	44515	-	184285.76	179377.33	158774.08	183715.18	197139.66	192224.38	204571.59	197240.96	212789.84	N/A	17.54	N/A	N/A	290.83	N/A	N/A	N/A	N/A	N/A	N/A	N/A	N/A	N/A	N/A	24680.81	26496.39	12972.84
MW0011871	T3_positive	1,2-Dihexanoyl-sn-glycerol	1,2-二己酰基-sn-甘油	GL	甘油脂类	DG	甘油二酯	C15H28O5	271.1897	288.1937	1.507	[M+H-H2O]+	0.8842829274158249	2	0.8386	rp	30403-47-5	10469389	-	45140	-	83.03	N/A	27.43	241.04	148.06	268.32	40.25	197.96	108.77	218.68	193.79	106.35	7129.75	10177.38	4110.1	471.06	436.03	570.48	25811.82	35009.73	25391.69	674500.2	1085581.32	1303498.07	193491.86	168363.66	196435.53
MW0007335	T3_positive	Phenylacetaldehyde	苯乙醛	Phenolic acids	酚酸类	Phenolic acids	酚酸类	C8H8O	595.1499	120.0575	1.5497	[M+H]+	8.94999867580442	2	0.8377	rp	122-78-1	998	HMDB0006236	-	C00601	3278.36	2113.91	504.43	380.43	1545.68	266.91	N/A	1249.39	1683.56	3115.52	1984.69	2174.7	1341.98	1411.83	1781.8	997.98	1254.42	1312.59	30051.92	16340.02	26903.71	19407.61	17854.09	1095.4	17976.91	23129.42	20116.64
MW0139812	T3_positive	Thalsimine	塔尔西明	Heterocyclic compounds	杂环化合物	Heterocyclic compounds	杂环化合物	C38H40N2O7	637.29	636.2836	5.0762	[M+H]+	5.30574897437704	2	0.8371	rp	5525-36-0	362568	-	-	C09661	10259.94	8903.13	3197.67	73470.81	58772.16	54478.75	118172.83	118934.82	107916.33	N/A	242.22	N/A	N/A	661.9	N/A	708.79	1104.93	N/A	714.33	N/A	1188.4	597.98	278.81	N/A	34637.37	21972.75	21088.72
MW0000215	T3_positive	Deacetylvindoline	去乙酰文多灵碱	Alkaloids	生物碱	Plumerane	吲哚类生物碱	C23H30N2O5	415.2197	414.2155	0.8973	[M+H]+	10.911921225092499	2	0.8365	rp	3633-92-9	260534	-	64348	C01091	761.17	1522.51	1261.75	170.94	180.3	406.87	333.38	N/A	81.3	14517.12	12080.5	4888.64	7338.17	9063.43	6550.28	23137.8	19348.29	5215.92	749197.91	639889.85	573567.72	140999.3	122484.42	384750.07	129290.41	634806.57	129492.66
MW0108511	T3_positive	N-[(3s)-2-Oxotetrahydrofuran-3-Yl]butanamide	N-丁酰-L-高丝氨酸内酯	Others	其它类	Lactones	内酯类化合物	C8H13NO3	360.2133	171.0895	2.5333	[2M+NH4]+	1.3564305200475202	2	0.8344	rp	67605-85-0	10130163	-	36732	-	1721.19	2369.9	1894.24	46856.01	54168.15	42560.76	17099.48	24791.66	21747.27	8925.8	7448.86	9658.67	26496.48	22570.97	5702.83	19180.4	12721.25	12994.0	74949.55	127790.47	116501.54	1032494.83	1311052.58	1190511.94	309238.95	247703.18	64276.05
MW0063351	T3_positive	Methyl ricinoleate	蓖麻油酸甲酯	FA	脂肪酰类	Others	其它	C19H36O3	313.2738	312.2664	8.3515	[M+H]+	0.254914662605188	2	0.8339	rp	141-24-2 | 41989-07-5	5354133	-	45190	-	106459.6	86665.48	154869.41	50392.85	68590.95	69212.24	240484.3	211119.52	132475.54	83664.44	82792.06	98847.83	59325.92	56730.08	46967.18	49230.0	48568.89	75084.99	117143.75	102875.45	148263.17	91137.17	82244.43	92876.83	121983.45	92768.4	82508.47
MW0055248	T3_positive	N-Arachidonoyl Taurine	N-花生四烯酸牛磺酸	Lipids	脂质	Free fatty acids	游离脂肪酸	C22H37NO4S	412.2553	411.2443	2.3999	[M+H]+	3.84250916920004	2	0.8321	rp	119959-65-8	42607331	-	44906	-	N/A	146.06	23.17	N/A	42.84	N/A	N/A	N/A	N/A	451.88	1273.96	697.11	91.93	22.22	299.85	2316.74	1213.44	2124.22	86413.42	82835.61	86756.74	122418.39	47026.32	74219.38	16631.9	18828.39	11543.08
MW0139773	T3_positive	Syringetin-3-o-glucoside	丁香亭-3-O-葡萄糖苷	Flavonoids	黄酮	Flavonols	黄酮醇	C23H24O13	509.1195	508.1217	4.8181	[M+H]+	3.03874155833538	2	0.8320000000000001	rp	40039-49-4	5321577	-	-	-	38029.31	N/A	47078.62	67345.94	38816.93	71027.71	74045.71	51501.94	83957.25	351.54	N/A	N/A	N/A	656.81	N/A	273.8	129.69	N/A	2194.94	N/A	N/A	557.46	N/A	N/A	N/A	N/A	1648.48
MEDP1776	T3_positive	L-Leucyl-L-alanine	L-亮氨酸-L-丙氨酸	Amino acids and derivatives	氨基酸及其衍生物	Amino acids and derivatives	氨基酸及其衍生物	C9H18N2O3	203.1388	202.1317	1.8031	[M+H]+	0.262967097484079	2	0.8320000000000001	rp	7298-84-2	81721	HMDB0028922	44685	-	1357.56	517.18	1229.84	10853.38	4038.31	1342.94	1655.98	839.45	1124.85	2617.74	1424.66	2311.33	1017.29	1265.65	2437.36	2720.46	1928.44	603.59	239132.0	266914.18	243455.09	87675.01	106081.1	99877.56	36490.85	30338.08	29928.42
MW0012772	T3_positive	Glyceryl arachidonate	1-花生四烯酸甘油酯	GL	甘油脂类	MG	单甘油酯	C23H38O4	401.2661	378.277	3.9301	[M+Na]+	3.9926356329857797	2	0.8303	rp	35474-99-8	5282281	HMDB0011578	-	-	33864.47	29864.46	36244.16	19778.92	21859.48	20479.85	15638.46	15461.08	14938.72	307999.86	302169.19	319991.63	180169.8	182254.88	171561.0	421707.6	428213.53	431931.13	15460842.57	15176775.29	14471292.88	9306314.94	9739203.67	13109401.64	4812590.42	4950777.45	4830836.18
MW0138479	T3_positive	Isoginkgetin	异银杏黄素	Flavonoids	黄酮	Biflavones	双黄酮	C32H22O10	567.1284	566.1213	6.4254	[M+H]+	0.186827719246112	2	0.8296	rp	548-19-6	5318569	HMDB0033937	-	-	N/A	N/A	N/A	N/A	N/A	314.49	N/A	N/A	N/A	56524.39	51129.9	64722.99	101695.53	107090.1	105585.81	114761.56	122623.98	140224.86	18946.76	15954.1	16856.39	18198.48	14994.11	22469.78	68941.1	16839.1	29262.04
MW0110215	T3_positive	Tyrosyl-prolyl-arginine	酪氨酰-脯氨酰-精氨酸	Amino acids and derivatives	氨基酸及其衍生物	Amino acids and derivatives	氨基酸及其衍生物	C20H30N6O5	435.2066	434.2278	4.2016	[M+H]+	18.3462187496324	2	0.8251	rp	117186-48-8	3081124	-	23515	-	248608.77	238105.26	234294.03	218269.42	227255.22	240442.0	258129.1	283621.32	266920.91	28453.3	22020.41	23635.76	13037.13	14988.15	17902.38	14706.59	16248.42	16645.72	80614.02	67956.28	70083.58	62054.82	58128.5	73731.94	131430.91	113820.32	118204.34
MW0139669	T3_positive	Schisandrin B	五味子乙素	Lignans and Coumarins	木脂素和香豆素	Lignans	木脂素	C23H28O6	447.2054	400.1886	4.5583	[M+HCOO+2H]+	5.208155607732019	2	0.8248	rp	61281-37-6	108130	-	-	-	55611.93	54911.48	55214.02	34492.6	63368.39	41455.16	59515.82	52425.15	52957.74	1179.38	N/A	N/A	N/A	N/A	N/A	1133.66	N/A	N/A	8512.18	1088.65	N/A	723.11	186.78	N/A	29816.92	31936.26	27012.64
MW0108019	T3_positive	Lys-Pro-Val	L-赖氨酸-L-脯氨酸-L-缬氨酸	Amino acids and derivatives	氨基酸及其衍生物	Amino acids and derivatives	氨基酸及其衍生物	C16H30N4O4	325.2237	342.2267	1.6765	[M+H-H2O]+	1.91322630740842	2	0.8244	rp	67727-97-3	125672	-	23581	-	442.1	308.38	154.02	320.93	212.47	413.4	84.52	220.39	240.36	1187.94	848.44	1043.93	743.43	517.47	999.92	2647.8	3640.9	4370.74	112114.75	45737.12	41418.98	35980.94	90465.41	122024.13	43365.17	10984.15	38817.96
MW0150783	T3_positive	1-O-Hexadecyl-2-acetyl-sn-glycerol	十六烷基乙酰甘油	GL	甘油脂类	DG	甘油二酯	C21H42O4	359.3156	358.3083	6.3651	[M+H]+	0.556926762556031	2	0.8234	rp	77133-35-8	11024766	-	43452	-	1260595.86	1597192.92	2411225.73	19286.99	2040268.78	2413884.49	62364.83	2314547.44	1748100.04	1580445.31	2758265.0	2597813.36	2276367.76	2223010.11	675354.61	1844228.52	2797421.06	2074719.23	1184836.5	1002415.5	1055899.56	2221547.95	1801809.69	1590780.02	3512017.23	1968932.55	411059.25
MW0000337	T3_positive	(e)-2-[(2s,3s)-3-Ethyl-8-methoxy-1,2,3,4,6,7,12,12b-octahydroindolo[3,2-h]quinolizin-2-yl]-3-methoxyprop-2-enoic acid methyl ester	(e)-2-[(2s,3s)-3-Ethyl-8-methoxy-1,2,3,4,6,7,12,12b-octahydroindolo[3,2-h]quinolizin-2-yl]-3-methoxyprop-2-enoic acid methyl ester	Alkaloids	生物碱	Alkaloids	生物碱	C23H30N2O4	421.2115	398.2206	2.1472	[M+Na]+	2.99699913639101	2	0.8221	rp	4098-40-2	3032504	HMDB0041933	-	-	382198.82	859110.93	428189.47	414669.19	342496.41	362664.54	392590.64	423389.3	434786.78	419.59	N/A	6419.1	779.29	2508.1	2194.35	661.76	1010.29	1211.73	29190.65	33542.95	20786.62	22260.04	29856.18	47234.65	92909.22	100334.92	94824.8
MW0107173	T3_positive	Glycyl-l-histidyl-l-lysine	甘氨酰-组氨酰-L-赖氨酸	Amino acids and derivatives	氨基酸及其衍生物	Amino acids and derivatives	氨基酸及其衍生物	C14H24N6O4	681.3586	340.1859	2.155	[2M+H]+	0.934492339957033	2	0.8205	rp	49557-75-7	73587	-	18715	-	N/A	83.79	N/A	N/A	N/A	N/A	N/A	26.35	N/A	N/A	N/A	N/A	N/A	N/A	N/A	N/A	N/A	N/A	45402.23	36452.52	39427.59	31449.75	24964.82	22674.68	2035.04	3482.44	2259.78
MW0012269	T3_positive	13(S)-Hydroperoxylinolenic acid	13-氢过氧化-9Z,11E,15Z-十八碳三烯酸	Lipids	脂质	Free fatty acids	游离脂肪酸	C18H30O4	293.2111	310.2144	6.8419	[M+H-H2O]+	3.23928294250209	2	0.8193	rp	67597-26-6	5497123	HMDB0301803	-	C04785	254281.26	247743.99	221643.35	263216.49	232499.54	235769.24	351986.12	235472.89	222017.87	385114.45	360215.19	413921.04	809814.36	759529.53	748211.65	939880.58	1027739.22	950774.25	112533.16	114608.01	96867.98	243877.41	170464.44	280319.36	569725.23	412367.85	380819.17
MW0149263	T3_positive	Levoleucovorin	亚叶酸;叶绿素; 5-甲酰基四氢叶酸; L（-)-5-甲酰基-5,6,7,8-四氢叶酸	Organic acids	有机酸	Organic acids	有机酸	C20H23N7O7	474.168	473.1659	2.5391	[M+H]+	0.638728578634574	2	0.8168	rp	68538-85-2 | 58-05-9	135398559	HMDB0001562	-	C03479	137995.61	139368.83	125793.16	157200.34	113481.96	147453.78	75185.18	142595.95	142900.84	41477.08	34959.65	32770.84	12640.13	30375.05	29583.75	18810.86	20033.89	25613.95	81198.44	382554.24	215927.72	205139.0	164932.04	97624.79	86491.31	157280.06	152352.81
MW0055295	T3_positive	Neryl acetate	醋酸烯丙酯	Others	其它类	Lactones	内酯类化合物	C12H20O2	179.1428	196.1463	5.9082	[M+H-H2O]+	0.149758324994309	2	0.8166	rp	141-12-8 | 16409-44-2 | 130396-85-9	1549025	HMDB0035157	84985	-	1046914.52	1021589.07	990671.83	638620.02	686039.05	665043.1	684652.92	646702.43	715886.34	33895.44	25129.47	27297.28	27977.59	28572.84	27765.2	31843.31	40510.9	37450.34	30348.07	36997.48	27057.24	16977.05	25252.24	16376.25	419698.37	399044.8	393582.28
mws4076	T3_positive	18alpha-Glycyrrhetinic acid	18α-甘草次酸	Organic acids	有机酸	Organic acids	有机酸	C30H46O4	471.3469	470.3396	4.8775	[M+H]+	1.22290439519557	2	0.8151	rp	1449-05-4	73398	HMDB0034517	-	-	219746.71	224401.71	228743.47	351830.82	325050.64	342803.2	379289.11	429050.64	384494.41	254550.95	286190.33	273293.79	498536.67	492478.56	466646.41	321255.94	392679.78	371454.15	101077.05	84797.03	61646.05	54181.69	61928.67	82369.79	307722.94	312804.86	205239.29
MW0063380	T3_positive	Palmitic monoisopropanolamide, (R)-	R-棕榈酰基-(2-甲基）乙醇酰胺	FA	脂肪酰类	Others	其它	C19H39NO2	296.2949	313.2981	6.9407	[M+H-H2O]+	1.00989113249739	2	0.8148	rp	179951-56-5	18395309	-	62966	-	8305.16	6347.06	7249.88	9868.46	8979.97	10999.04	5630.83	4621.43	4308.84	146508.48	175147.59	182809.35	228982.56	202978.79	210575.0	77264.6	69238.3	63285.97	39493.87	34268.74	32544.94	41714.94	43975.49	41646.73	101590.45	55154.68	55600.39
MW0108085	T3_positive	Lys-Val	L-赖氨酸-L-缬氨酸	Amino acids and derivatives	氨基酸及其衍生物	Amino acids and derivatives	氨基酸及其衍生物	C11H23N3O3	246.1813	245.1739	0.799	[M+H]+	1.60804833249983	2	0.8146	rp	20556-11-0	6992341	HMDB0028964	23853	-	6682.72	6093.73	391.05	9578.47	5228.77	8531.5	7211.87	11395.95	11924.48	181597.79	189063.23	197069.38	116995.03	118376.87	114711.04	426765.22	446092.06	393662.86	14032398.68	13755896.77	13095989.84	7678046.96	7514773.31	8483432.4	5002063.75	4455130.23	4399109.95
MEDP1286	T3_positive	Geranyl acetate	3,7-二甲基-2E,6-辛二烯乙酸酯	Others	其它类	Lactones	内酯类化合物	C12H20O2	197.1531	196.1463	5.2147	[M+H]+	2.84547905245347	2	0.8145	rp	105-87-3	1549026	HMDB0035157	-	C09861	153656.34	166991.91	158022.92	190311.66	181496.62	312347.25	114508.7	125599.02	130752.63	N/A	358.77	368.17	105.04	N/A	1112.28	401.13	1748.8	N/A	2350.26	3289.02	2490.22	220.53	968.94	1171.01	64474.46	44437.04	51305.4
MW0143440	T3_positive	4-oxo 2-Nonenal-d3	4-氧代-2-壬醛-D3	Others	其它类	Aldehyde compounds	醛类化合物	C9H11D3O2	158.11700000000002	157.1182	0.8383	[M+H]+	20.2521487150165	2	0.8119	rp	1313400-91-7	53381675	-	96377	-	1100465.04	1138720.09	1189290.28	1411435.73	541885.69	1435230.18	1735967.52	2092391.77	210094.44	446856.49	421202.48	174486.32	528917.33	568167.6	561435.75	496980.36	499717.33	457141.36	140146.33	55387.16	29465.42	115945.77	59133.96	53107.61	419365.65	796692.39	714183.94
MW0127754	T3_positive	(+)-Medicarpin	美迪紫檀素	Flavonoids	黄酮	Other Flavonoids	其它类黄酮	C16H14O4	271.0866	270.0892	6.007000000000001	[M+H]+	22.5928372624651	2	0.8117	rp	33983-39-0 | 33983-40-3	73067	-	-	C01729	N/A	N/A	N/A	N/A	10993.36	N/A	N/A	N/A	N/A	N/A	76007.74	N/A	N/A	N/A	407876.94	408710.71	355771.22	390758.3	430386.18	424401.36	206259.71	N/A	N/A	N/A	N/A	8032.65	8990.03
MW0137266	T3_positive	Acteoside	猕猴桃苷	Heterocyclic compounds	杂环化合物	Heterocyclic compounds	杂环化合物	C29H36O15	647.1961	624.2054	4.3599	[M+Na]+	6.1433529823344095	2	0.8114	rp	61276-17-3 | 22323-52-0	5281800	HMDB0034843	-	-	27244.25	27716.97	29070.05	29509.14	31989.78	31586.17	46237.39	40497.22	52708.25	37749.13	38678.65	35225.05	49186.6	42763.19	16566.18	20601.88	30016.38	46180.48	1034.62	5579.17	4412.96	392.92	3935.55	1302.1	33356.66	34942.85	40650.36
MW0123155	T3_positive	Brazilin	巴西苏木素	Flavonoids	黄酮	Other Flavonoids	其它类黄酮	C16H14O5	287.0913	286.0841	5.6688	[M+H]+	1.6303872276068898	2	0.8103	rp	474-07-7	73384	-	-	C09920	1187.79	4136.82	10466.92	19966.69	19274.91	23907.53	23981.4	13146.68	17351.21	189054.7	188283.17	192658.77	666226.74	621042.04	588612.45	704313.48	624313.69	792928.82	238889.9	205648.66	166086.07	115508.14	126821.84	115479.9	171774.63	169619.96	173149.01
MW0109388	T3_positive	Prolylhydroxyproline	脯氨酸-羟脯氨酸	Amino acids and derivatives	氨基酸及其衍生物	Amino acids and derivatives	氨基酸及其衍生物	C10H16N2O4	270.1538	228.111	1.5887	[M+CH3CN+H]+	0.8166053024183381	2	0.8101	rp	18684-24-7	11902892	HMDB0006695	-	-	20971.71	20392.12	21369.86	23278.65	20293.9	23104.29	16920.09	16898.4	18141.96	N/A	343.87	588.85	N/A	132.1	N/A	N/A	38.0	N/A	N/A	N/A	4152.23	N/A	N/A	8907.26	2360.86	2799.56	2340.97
MW0012920	T3_positive	1-Octadecyl Lysophosphatidic Acid	1-十八烷基溶血磷脂酸	GP	甘油磷脂类	LPA	溶血磷脂酸	C21H45O6P	469.2764	424.2954	2.4538	[M-H+2Na]+	14.6262826772824	2	0.8087	rp	52977-29-4	12051354	HMDB0011144	45219	-	69.7	26.87	75.15	53.73	N/A	N/A	245.42	N/A	N/A	831.35	1321.87	1705.17	1236.71	743.51	1210.75	5056.85	5620.5	5576.11	80220.37	78833.25	70242.99	88626.07	78674.46	118712.86	36698.94	26808.79	30773.14
MW0052870	T3_positive	1,9-Heptadecadiene-4,6-diyne-3,8-diol	1,9-Heptadecadiene-4,6-diyne-3,8-diol	FA	脂肪酰类	Others	其它	C17H24O2	243.1811	260.1776	2.3113	[M+H-H2O]+	8.54034470258114	2	0.8082	rp	55297-87-5	6436239	HMDB0033941	-	-	20708.66	19698.9	20694.69	25942.41	24128.05	23172.29	27650.37	26126.88	27238.54	13159.33	12071.5	11026.91	12324.07	11174.23	12934.21	13817.76	12332.21	13843.52	14412.91	20217.0	19675.25	66018.88	15335.31	90626.35	38827.81	13525.65	40169.07
MW0056747	T3_positive	Palmitoyl Serinol	棕榈酰丝氨醇	Lipids	脂质	Free fatty acids	游离脂肪酸	C19H39NO3	295.2267	329.293	6.6244	[M+H]+	1.5365863224303702	2	0.8069	rp	126127-31-9	9862307	HMDB0013654	-	-	334370.3	327245.2	335112.64	193777.02	173776.48	158891.4	224763.44	224270.13	192004.17	364176.25	419384.24	413927.07	684981.67	650244.5	617830.93	765881.79	720673.94	751779.53	242662.48	228489.46	223024.75	190638.9	178498.14	232732.82	464467.33	355819.86	377331.49
MW0000034	T3_positive	3-Hydroxyquinidine	3-羟基奎尼丁	Alkaloids	生物碱	Alkaloids	生物碱	C20H24N2O3	681.3792	340.1787	2.1766	[2M+H]+	8.88557794942873	2	0.8067	rp	53467-23-5 | 129702-12-1	13217486	-	2228	-	N/A	N/A	N/A	N/A	N/A	N/A	N/A	N/A	N/A	N/A	98.41	270.32	516.93	N/A	N/A	2174.73	N/A	360.13	N/A	N/A	6802.79	N/A	N/A	N/A	11920.5	14913.33	N/A
MW0127740	T3_positive	2-Phenylpropionate	2-苯基丙酸	Organic acids	有机酸	Organic acids	有机酸	C9H10O2	197.0808	150.0681	4.0266	[M+HCOO+2H]+	0.8422247324801899	2	0.8055	rp	492-37-5	10296	HMDB0011743	-	-	89483.81	90851.6	86313.46	122181.91	122189.88	113068.62	133930.67	141923.09	138954.07	57942.68	51568.82	49908.56	52574.79	59540.83	62479.52	51322.25	60411.81	58346.17	17370.47	9388.96	8416.43	9593.82	15646.5	21538.76	82907.3	59241.27	64107.28
MW0109322	T3_positive	Prolyl-leucyl-glycine	Pro Leu Gly	Amino acids and derivatives	氨基酸及其衍生物	Amino acids and derivatives	氨基酸及其衍生物	C13H23N3O4	286.1764	285.1689	1.9786	[M+H]+	1.10668013007853	2	0.8048	rp	33676-42-5	169533	-	21515	-	257897.24	251340.52	289363.24	278852.92	246181.31	259683.74	208073.6	210755.47	242595.97	719221.71	747594.85	809822.46	502218.54	491136.37	482784.9	1514781.35	1328340.84	1332310.82	38238048.33	38310584.13	37723040.27	25336597.27	26386069.29	34790015.71	12826450.09	12088579.23	11635168.63
MEDN0316	T3_positive	Taurocyamine	眯基牛磺酸	Organic acids	有机酸	Organic acids	有机酸	C3H9N3O3S	335.0879	167.0365	1.2513	[2M+H]+	19.077944942580398	2	0.8045	rp	543-18-0	68340	HMDB0003584	6962	C01959	21061.53	15231.92	14389.97	40247.68	42078.75	46498.84	14486.83	40211.71	52256.56	7412.39	6166.35	5793.06	3445.2	1557.02	3192.97	6761.96	2686.04	N/A	1266.89	144.14	1622.21	169.79	2197.39	438.23	19780.44	19556.24	6854.19
MW0061830	T3_positive	Pinusolide	松内酯	Terpenoids	萜类	Ditepenoids	二萜	C21H30O4	413.1703	346.2144	1.1655	[M-2H+3Na]+	6.18191681389829	2	0.8015	rp	31685-80-0	161721	HMDB0035130	-	-	N/A	87.86	N/A	N/A	N/A	310.19	99.33	148.1	266.8	N/A	N/A	78.53	1358.56	607.65	1035.11	167.65	149.9	161.37	14137.97	18172.77	17794.38	2929.42	2594.04	796.1	3612.67	2590.87	1941.29
MW0053618	T3_positive	2-[4,5-dihydroxy-6-(hydroxymethyl)-2-[[12-hydroxy-4,4,8,10,14-pentamethyl-17-[6-methyl-2-[3,4,5-trihydroxy-6-[(3,4,5-trihydroxyoxan-2-yl)oxymethyl]oxan-2-yl]oxyhept-5-en-2-yl]-2,3,5,6,7,9,11,12,13,15,16,17-dodecahydro-1H-cyclopenta[a]phenanthren-3-yl]oxy]oxan-3-yl]oxy-6-(hydroxymethyl)oxane-3,4,5-triol	人参皂苷 Rb2	Terpenoids	萜类	Triterpene Saponin	三萜皂苷	C53H90O22	1101.5497	1078.5924	5.8086	[M+Na]+	19.893033046441	2	0.8009999999999999	rp	11021-13-9	432450	HMDB0034996	-	-	1278.37	2903.69	1064.57	2140.87	1561.95	1692.58	N/A	N/A	6250.26	706377.86	668210.19	585990.83	294829.64	315538.63	279111.74	328927.75	343333.38	360343.8	3653.4	3059.71	N/A	8255.55	14605.74	4092.48	15447.45	5654.93	16189.15
MW0138536	T3_positive	Isorhoifolin	异山豆素	Heterocyclic compounds	杂环化合物	Heterocyclic compounds	杂环化合物	C27H30O14	623.1252	578.1636	4.0847	[M-H+2Na]+	15.5491741594028	2	0.7999	rp	552-57-8	9851181	HMDB0037349	-	-	3968183.76	4228879.72	4638122.95	8052191.65	7812528.35	8208239.17	12066767.73	11257149.51	11453509.34	181263.29	175866.98	175103.16	182760.32	195152.63	188089.52	195236.24	196842.1	208920.48	9676.95	2220.48	N/A	9858.52	10667.5	15884.77	4518256.35	4650967.64	4506242.32
MW0134614	T3_positive	5-Methyl-7-methoxyisoflavone	5-甲基-7-甲氧基异黄酮	Flavonoids	黄酮	Isoflavones	异黄酮	C17H14O3	330.1186	266.0943	4.277	[M+CH3CN+Na]+	14.2879892574399	2	0.7992	rp	82517-12-2	2734290	-	84979	-	513.9	N/A	2006.33	N/A	446.48	1984.57	N/A	N/A	N/A	86805.47	78318.36	77699.36	72738.12	69021.03	78066.7	65389.35	70030.64	61897.45	6700.67	2587.39	3669.54	7481.66	2541.63	4814.65	29505.5	26183.97	23936.63
MW0012346	T3_positive	13(S)-HpOTrE(gamma)	13-氢过氧化-6Z,9Z,11E-十八碳三烯酸	Lipids	脂质	Free fatty acids	游离脂肪酸	C18H30O4	293.211	310.2144	6.4455	[M+H-H2O]+	3.5323927899355603	2	0.799	rp	121107-97-9	73242172	-	35362	-	733026.65	739055.49	751936.87	539843.55	380970.81	381448.98	639540.29	475650.26	446672.59	218482.47	216222.92	177374.88	193609.43	256235.32	259658.61	311237.25	200689.15	294893.07	140013.54	124859.05	121998.59	94079.36	97483.9	101291.77	388222.14	278517.69	300858.07
MW0012950	T3_positive	1-O-Octadecyl-2-O-methyl-sn-glycero-3-phosphocholine	2-O-甲基PAF C-18	GP	甘油磷脂类	PC	磷脂酰胆碱	C27H58NO6P	546.376	523.4002	7.2148	[M+Na]+	18.210089885078897	2	0.7987	rp	77286-66-9	6918215	-	43416	-	N/A	604.63	120310.54	109766.05	63516.92	53969.14	N/A	2190.36	N/A	47514.28	115688.77	99691.31	515054.0	531165.64	500545.83	266792.74	271387.69	274336.81	16222.84	10990.59	11285.76	69792.51	81129.23	94270.39	255911.27	184706.03	154403.38
MW0157896	T3_positive	L-Lysine, L-threonyl-	L-赖氨酸、L-苏氨酰-	Amino acids and derivatives	氨基酸及其衍生物	Amino acids and derivatives	氨基酸及其衍生物	C10H21N3O4	370.162	247.1532	4.0653	[M+H]+	0.27616784507245	2	0.7986	rp	23161-31-1	10332210	HMDB0029066	-	-	3451.94	5726.24	4531.91	2220.15	1897.05	1413.73	2101.01	2812.83	3320.53	65410.32	29113.38	74193.7	30054.05	50485.04	48652.12	38821.58	50241.81	40548.55	43786.85	40912.08	45559.13	40771.13	40438.48	74983.12	48826.81	56181.06	48826.12
MW0000439	T3_positive	Senecionine N-oxide	千里光宁氧化物	Alkaloids	生物碱	Pyrrole alkaloids	吡咯类生物碱	C18H25NO6	703.3481	351.1682	2.7969999999999997	[2M+H]+	1.1806894294313501	2	0.7973	rp	13268-67-2	5380876	-	-	-	2396.04	164.05	209.33	1600.3	1454.09	396.57	903.21	695.66	802.17	254.87	535.89	812.87	1064.17	1171.16	977.87	1333.54	1401.18	606.51	70738.35	77717.95	119254.34	67451.51	84845.65	89104.59	26063.59	14318.1	23626.02
MW0009992	T3_positive	Triphenylphosphine oxide	三苯基氧化膦	Benzene and substituted derivatives	苯及其衍生物	Benzene and substituted derivatives	苯及其衍生物	C18H15OP	279.0937	278.0861	6.1853	[M+H]+	0.263800430104766	2	0.7964	rp	791-28-6	13097	-	64889	-	36221.17	36871.71	42040.91	51539.29	99328.76	134071.67	77192.72	72427.48	171722.7	32960.88	33800.39	25974.19	19688.71	38180.54	20808.61	27848.62	24085.69	32727.08	26597.11	23527.44	21324.14	25864.12	11916.89	26759.98	41822.83	43696.27	34959.08
MW0054001	T3_positive	Hypaconitine	次乌头碱	Alkaloids	生物碱	Terpenoid alkaloids	萜类生物碱	C33H45NO10	616.2923	615.3043	5.371	[M+H]+	5.18368887436866	2	0.7957	rp	6900-87-4	441737	-	-	C08688	6581.1	7228.24	3605.01	3538.62	10177.9	18932.5	10221.7	2383.66	11200.86	10360.76	21485.68	23695.19	29673.37	22442.0	38071.37	45695.83	30911.32	35576.42	154338.61	187430.86	184221.65	61208.62	54244.22	71683.58	34769.62	31280.93	32017.87
MW0141608	T3_positive	17-keto-7(Z),10(Z),13(Z),15(E),19(Z)-Docosapentaenoic Acid	17-keto-7(Z),10(Z),13(Z),15(E),19(Z)-Docosapentaenoic Acid	FA	脂肪酰类	Others	其它	C22H32O3	345.2394	344.2351	1.6862	[M+H]+	9.24435901751508	2	0.7935	rp	1233715-33-7	52195786	-	62999	-	407.41	321.42	106.22	148.47	N/A	N/A	N/A	250.29	100.83	33439.57	38787.84	38878.79	12682.13	11390.39	9029.38	56537.15	64267.83	67311.16	1236977.85	2581455.46	1653989.96	2059131.18	1846161.85	2641161.06	773464.0	40153.46	839497.25
MEDP1054	T3_positive	Liquorice	甘草酸	Terpenoids	萜类	Triterpene Saponin	三萜皂苷	C42H62O16	845.3933	822.4038	2.4693	[M+Na]+	17.608513021462898	2	0.7934	rp	1405-86-3	3495	HMDB0029843	-	C02284	N/A	N/A	N/A	N/A	N/A	53.52	51.01	N/A	N/A	N/A	N/A	N/A	N/A	N/A	N/A	314.98	73.59	756.23	13177.3	28188.15	31385.06	11069.75	10559.08	23581.7	2492.26	3308.95	1737.69
MW0140149	T3_positive	11(S)-Hede	11(S)-赫德	Lipids	脂质	Free fatty acids	游离脂肪酸	C20H36O3	307.248	324.2664	6.6842	[M+H-H2O]+	22.371408209949102	2	0.7927	rp	330800-90-3 | 5598-37-8	53394270	-	-	-	4628.16	13402.09	15949.47	13822.0	14094.25	8358.82	9931.41	9544.67	1784.59	18783.59	15764.38	20378.85	23802.71	19680.28	15743.29	4822.52	27691.92	28760.01	18223.16	15733.44	12567.49	16446.65	16020.02	12296.3	23178.04	16278.22	17696.17
MW0053734	T3_positive	Glycerophospho-N-Palmitoyl Ethanolamine	甘油磷酸-N-棕榈酰乙醇胺	GP	甘油磷脂类	PE	磷脂酰乙醇胺	C21H44NO7P	454.2928	453.2855	8.7467	[M+H]+	2.51538510570114	2	0.7921	rp	100575-09-5	53393933	-	45334	-	850.57	239.34	669.34	1631.49	878.42	3966.25	1694.39	1200.97	3921.08	20410.4	28598.84	26277.45	23672.94	31506.24	33120.67	39861.33	38380.63	41612.93	166668.87	137526.31	100613.04	20840.45	23890.84	20958.41	107080.5	30707.95	34313.93
MW0158729	T3_positive	Tyrosyl-tryptophan	酪氨酰色氨酸	Amino acids and derivatives	氨基酸及其衍生物	Amino acids and derivatives	氨基酸及其衍生物	C20H21N3O4	490.1715	367.1532	5.175	[M+H]+	21.7046987387107	2	0.7921	rp	60815-41-0	7021832	-	65024	-	N/A	N/A	N/A	N/A	2323.78	N/A	2252.66	N/A	N/A	7145.14	N/A	15508.69	N/A	8013.79	7764.51	3457.33	18208.07	15097.07	792059.07	537808.56	640082.63	839830.02	840744.92	318831.9	404144.65	335149.89	230947.43
MW0137700	T3_positive	(Z)-3,5,4'-Trimethoxystilbene	顺式三甲氧基白藜芦醇	Others	其它类	Stilbene	茋类	C17H18O3	317.1504	270.1256	5.8442	[M+HCOO+2H]+	0.17824935497401398	2	0.7919	rp	94608-23-8	9878556	-	45486	-	29946.81	29608.2	29992.94	31557.18	42044.41	38720.59	42097.44	28477.58	33062.6	N/A	613.68	1900.04	710.59	1218.83	N/A	509.81	N/A	N/A	2172.64	2680.73	957.76	1932.26	1547.29	1490.13	7601.13	8769.41	3739.19
MW0133052	T3_positive	3,3'-Dihydroxyflavone	3，3-二羟基黄酮	Flavonoids	黄酮	Flavones	黄酮	C15H10O4	509.1231	254.0579	5.8485	[2M+H]+	0.00189228686463625	2	0.7908	rp	55977-09-8	676295	HMDB0134548	-	-	694.91	321.41	607.94	N/A	N/A	647.01	1573.2	371.19	N/A	87415.03	95387.78	97762.65	162549.88	152936.6	153014.06	175506.77	161139.59	225796.21	5790.62	5782.35	4434.81	2483.42	6136.11	5967.63	45809.86	46590.44	39884.19
MW0139063	T3_positive	N-(4,7-Dihydroxy-8-methyl-2-oxo-2H-chromen-3-yl)-2,2-dimethylchromane-6-carboxamide	N-(4,7-二羟基-8-甲基-2-氧代-2H-铬-3-基)-2,2-二甲基铬烷-6-羧酰胺	Alcohol and amines	醇、胺类	Amines	胺类	C22H21NO6	395.1341	395.1369	5.1951	[M+]+	2.99358532501515	2	0.7907	rp	31589-45-4	54688361	-	96306	-	372588.07	382144.59	400568.69	476693.45	502561.79	514006.43	527008.0	569107.16	554858.12	8408.91	10256.86	1652.94	4446.78	10185.78	12952.12	N/A	N/A	6367.45	3312.73	2875.95	2028.91	5198.92	N/A	2823.17	272630.43	263553.43	255375.95
MW0015735	T3_positive	alpha-Terpineol acetate	醋酸松油醇	Terpenoids	萜类	Terpene	萜类	C12H20O2	179.1427	196.1463	5.2147	[M+H-H2O]+	2.3591085049901	2	0.7882	rp	10581-37-0	111037	HMDB0032051	-	C12300	278455.71	264004.2	270790.31	455160.52	313860.69	291058.36	200298.96	211148.03	208518.04	787.0	1339.73	2550.43	N/A	N/A	757.67	N/A	484.57	850.95	26312.88	23425.24	22841.7	7882.34	9036.73	12105.15	103423.69	92172.34	91406.25
MW0006920	T3_positive	DMABA NHS Ester	DMABA NHS酯	Benzene and substituted derivatives	苯及其衍生物	Benzene and substituted derivatives	苯及其衍生物	C13H14N2O4	542.2299	262.0954	3.0458	[2M+NH4]+	1.85094114828334	2	0.7869	rp	58068-85-2	71312544	-	96490	-	227.88	N/A	N/A	N/A	787.25	N/A	N/A	N/A	N/A	263.2	N/A	491.08	387.21	303.49	584.74	N/A	1007.27	651.77	12741.89	14463.85	17035.4	11631.9	11016.58	18165.34	8643.0	703.93	3675.11
MW0107555	T3_positive	Isodesmosine	异十二烷	Heterocyclic compounds	杂环化合物	Heterocyclic compounds	杂环化合物	C24H40N5O8+	526.2873	526.2877	2.7803	[M+H]+	2.17982592878834	2	0.7866	rp	991-01-5	13811	HMDB0000739	5707	-	N/A	1119.96	366.84	639.76	1389.22	N/A	1077.81	150.89	424.77	98030.76	121140.17	88154.45	84521.88	148975.14	149826.17	425466.61	413139.61	409723.12	114492.62	129408.62	202057.05	204774.07	184019.49	225136.32	997052.35	913161.98	949525.45
MW0012822	T3_positive	Azelaoyl PAF	壬二酰基PAF	GP	甘油磷脂类	PA	磷脂酸	C33H66NO9P	674.4397	651.4475	7.4107	[M+Na]+	2.8698518273271203	2	0.7856	rp	354583-69-0	17757205	-	62938	-	1227560.63	369040.94	322748.35	356249.7	291029.31	311862.97	637398.81	628066.07	596903.39	2104078.99	2303875.34	2295699.67	2348748.78	1802158.9	1619608.41	1898306.73	1858488.37	1566498.9	2880014.84	3062035.22	3757449.31	3161377.82	3058015.61	3882943.84	2242670.05	1452788.17	1031386.36
MW0168279	T3_positive	(2E)-2-[(2S,3R,4S,6R)-2-hydroxy-3,4-dimethoxy-6-[(2R,3R,4S,5S,6R)-3,4,5-trihydroxy-6-(hydroxymethyl)oxan-2-yl]oxycyclohexylidene]acetonitrile	西蒙得木素	Others	其它类	Others	其它	C16H25NO9	376.1601	375.1529	3.4459	[M+H]+	3.0297678900126406	2	0.7849	rp	51771-52-9	6504529	HMDB0030394	85006	-	58929.91	54274.33	64136.68	60026.47	70225.14	62112.96	69801.99	65001.15	66751.69	4177.15	3059.42	1712.71	2155.91	2046.29	3221.81	2518.19	3385.14	4457.11	349.2	1293.19	2227.34	2470.81	3505.33	943.02	28600.78	27893.32	27870.04
MW0112811	T3_positive	3-Galactosyllactose	3'-半乳糖半乳糖	Others	其它类	Saccharides	糖类	C18H32O16	522.2252	504.16900000000004	1.4909999999999999	[M+NH4]+	0.932312440705515	2	0.7847	rp	32694-82-9	189088	HMDB0006599	-	-	5925.98	8508.41	6855.61	4244.18	6133.98	2931.28	5904.78	4469.77	5345.46	301.93	603.22	507.6	751.85	311.68	276.7	560.81	519.68	128.06	N/A	643.72	467.52	N/A	N/A	N/A	317.07	633.74	390.98
MW0158681	T3_positive	Tyr-Ala	L-酪氨酸-L-丙氨酸	Amino acids and derivatives	氨基酸及其衍生物	Amino acids and derivatives	氨基酸及其衍生物	C12H16N2O4	253.1187	252.111	2.3645	[M+H]+	1.96010562504512	2	0.7846	rp	730-08-5	5496455	HMDB0029098	64984	-	93769.9	2292.93	4709.3	101047.77	99346.36	112117.65	106995.44	4824.28	97727.14	714395.4	696213.2	709979.24	1001949.12	932897.87	942852.21	862916.67	839850.88	874786.4	94169.23	105331.63	102263.96	3808.48	9182.03	8991.56	296997.88	280800.92	280411.14
MW0152626	T3_positive	Leu-Ser	L-亮氨酸-L-丝氨酸	Amino acids and derivatives	氨基酸及其衍生物	Amino acids and derivatives	氨基酸及其衍生物	C9H18N2O4	327.1198	218.1267	2.9464	[M+H]+	0.251842532605906	2	0.7844	rp	6209-12-7	6992130	HMDB0028938	23974	-	78290.53	77032.06	87059.07	101217.25	92147.04	99898.44	105015.77	109307.31	113879.41	45054.61	48696.71	41112.33	54252.85	47398.26	41848.73	51811.74	55352.82	51538.85	96044.3	98676.76	98263.99	93723.23	91687.85	97632.95	81947.02	100761.86	78859.77
MW0005999	T3_positive	alpha-Hydroxyhippuric acid	羟基马尿酸	Benzene and substituted derivatives	苯及其衍生物	Benzene and substituted derivatives	苯及其衍生物	C9H9NO4	237.0942	195.0532	3.0057	[M+CH3CN+H]+	0.5502890399355921	2	0.7834	rp	16555-77-4	450272	HMDB0002404	6667	-	15781.96	15904.26	1819.43	7650.93	9261.35	7239.3	11228.5	10006.63	11129.96	8908.11	5452.49	8885.66	14264.84	11850.72	15518.9	16302.34	17485.3	19057.29	8162.36	2072.23	11786.17	3313.28	6731.53	8638.1	10828.98	9155.55	6797.31
MW0109363	T3_positive	Prolylglutamic acid	脯氨酰-谷氨酸	Amino acids and derivatives	氨基酸及其衍生物	Amino acids and derivatives	氨基酸及其衍生物	C10H16N2O5	245.1135	244.1059	1.4646	[M+H]+	0.171508084960692	2	0.7829999999999999	rp	67644-00-2	194260	-	23678	-	15767.39	24392.49	26860.24	25297.2	24962.3	26148.53	27922.26	23964.59	24844.41	3894.07	8487.3	10261.64	10712.63	9458.69	10790.86	23445.04	18394.61	20177.33	58866.06	65197.12	71307.09	45099.62	59839.29	60535.52	39796.71	41517.62	37300.63
MW0000232	T3_positive	Dihydroergotamine	二氢麦角胺	Alkaloids	生物碱	Alkaloids	生物碱	C33H37N5O5	584.2915	583.2795	5.5293	[M+H]+	8.05883141776494	2	0.7829999999999999	rp	6190-39-2	10531	HMDB0014465	-	C07798	782037.09	754537.51	747839.28	1333619.56	1194066.27	1139756.51	1450733.0	1399728.91	1439643.18	6057.14	22234.7	N/A	2797.53	5330.65	N/A	5016.85	3994.82	8176.99	23682.93	8871.05	7936.03	1679.28	5381.26	25728.67	556440.82	511703.02	496278.13
MW0112865	T3_positive	Isovalerophenone	3-甲基-1-苯基-1-丁酮	Others	其它类	Ketone compounds	酮类化合物	C11H14O	209.11700000000002	162.1045	5.5545	[M+HCOO+2H]+	0.42585675004147605	2	0.7821	rp	582-62-7	68493	-	265084	-	43855.19	24310.73	32617.03	16344.36	3666.16	10867.49	16585.67	12335.59	14654.74	32574.25	22898.4	27123.06	33928.02	37734.82	52275.2	64833.41	60968.4	68079.86	12228.39	12089.47	9190.26	6033.3	8718.82	9292.58	25595.0	27372.79	44134.98
MW0109155	T3_positive	Phe-Asn	苯丙氨酰-天冬酰胺	Amino acids and derivatives	氨基酸及其衍生物	Amino acids and derivatives	氨基酸及其衍生物	C13H17N3O4	280.1284	279.1219	1.7642	[M+H]+	0.030056957598389996	2	0.7816	rp	39537-20-7	10468817	HMDB0028990	-	-	5513.46	6518.15	8491.99	9467.26	7214.51	10571.24	2313.59	6981.92	8825.86	12936.68	N/A	N/A	N/A	N/A	1200.5	9958.37	7228.89	2309.11	10946.34	13019.36	4990.37	7743.46	5304.72	2071.42	18350.86	17039.27	14896.57
MW0153221	T3_positive	Lys-Gln-Ala-Gly-Asp-Val	Lys-Gln-Ala-Gly-Asp-Val	Amino acids and derivatives	氨基酸及其衍生物	Amino acids and derivatives	氨基酸及其衍生物	C25H44N8O10	617.3395	616.318	4.1041	[M+H]+	24.2990359879881	2	0.7815	rp	80755-87-9	4615194	-	85172	-	106075.3	133113.24	108653.36	109875.57	108362.32	122672.57	93317.45	95677.31	90922.32	325651.88	334393.1	362130.58	132965.99	124567.8	112801.61	123268.94	94512.25	106712.01	18611.04	27748.01	4432.71	42302.54	63396.78	78787.67	113007.86	89741.33	100893.84
MW0062117	T3_positive	trans-p-Menthane-1,8-diol	对薄荷烷-1，8-二醇	Terpenoids	萜类	Terpene	萜类	C10H20O2	195.1379	172.1463	5.4107	[M+Na]+	5.395469687528019	2	0.7813	rp	565-50-4	6651	HMDB0035595	-	-	135581.75	377950.37	429528.05	83468.68	82761.85	80829.88	94133.61	97283.15	301352.24	17347.81	20956.58	19432.55	10223.79	9248.02	9855.16	32349.23	29076.73	27084.96	24135.33	24422.59	18810.8	8737.49	9708.73	9285.32	61006.76	52929.83	52589.12
MW0139901	T3_positive	7-Hydroxycoumarinyl Arachidonate	伞形花生四烯酸	Others	其它类	Others	其它	C29H36O4	449.2658	448.2614	8.7467	[M+H]+	11.242753213956	2	0.7809	rp	161180-11-6	35025479	-	63019	-	64774.16	56985.96	38347.05	53834.69	46869.22	58701.05	42481.48	37256.42	44304.24	90943.09	97707.87	112829.83	42924.74	26908.4	20620.38	29830.56	26576.24	20795.49	61674.46	99310.5	115068.68	39736.74	43365.62	63309.69	50073.36	80706.49	76002.83
MW0136981	T3_positive	7,3'-Dihydroxyflavone	7，3-二羟基黄酮	Others	其它类	Ketone compounds	酮类化合物	C15H10O4	301.0711	254.0579	4.0557	[M+HCOO+2H]+	0.0819641100235913	2	0.7808	rp	108238-40-0	5391140	HMDB0133314	-	-	N/A	2554.55	4611.52	25653.5	24319.06	13461.52	20119.53	18955.73	23738.87	150564.76	41339.39	58513.74	236363.89	193263.08	202515.45	171724.43	182155.04	185009.4	N/A	N/A	N/A	1407.48	N/A	N/A	7499.89	38651.56	8584.09
MW0108583	T3_positive	N-3-oxo-tetradec-7(Z)-enoyl-L-Homoserine lactone	N-3-氧代十四烷基-7（Z)-烯酰基-L-高丝氨酸内酯	Others	其它类	Lactones	内酯类化合物	C18H29NO4	324.2174	323.2097	6.1654	[M+H]+	0.0606337850683758	2	0.7808	rp	482598-46-9	10881846	-	45495	-	8830.41	5384.34	6563.05	31936.77	31450.44	36776.85	29966.87	23838.47	25025.83	74150.18	78567.73	74251.97	79516.89	82066.16	86802.83	5543.25	17024.33	16323.98	241602.21	196886.6	194542.57	127405.87	130350.51	178313.53	85882.0	84656.36	55740.86
MW0055340	T3_positive	N-(9Z-octadecenoyl)-sphing-4-enine-1-phosphocholine	N-油酰基-D-赤型鞘氨酰基磷酰胆碱	SL	鞘脂类	SM	鞘磷脂	C41H81N2O6P	767.5547	728.5832	8.558	[M+K]+	0.51779454938765	2	0.7803	rp	108392-10-5	6443882	HMDB0012101	-	-	2617.91	2493.53	2293.12	N/A	7197.64	6853.81	5395.71	N/A	N/A	N/A	N/A	N/A	N/A	5053.3	N/A	52900.1	N/A	6645.69	3277.27	2084.33	5982.4	4109.94	2902.93	N/A	1160.54	N/A	15611.3
MW0061067	T3_positive	Perillaldehyde	紫苏醛	Heterocyclic compounds	杂环化合物	Heterocyclic compounds	杂环化合物	C10H14O	197.1168	150.1045	4.046	[M+HCOO+2H]+	0.39823773256841793	2	0.7793	rp	2111-75-3	16441	HMDB0003647	-	C02576	77487.56	75742.08	75671.84	88958.08	83097.72	86297.42	79983.46	82090.48	68144.09	7407.93	6006.94	5216.29	6111.61	4499.38	7223.76	6709.33	5579.34	6450.65	4352.33	12241.85	3430.98	1775.0	4949.99	6267.23	26939.23	29822.38	27674.86
MW0149468	T3_positive	Ganoderic acid H	灵芝酸H	Lipids	脂质	Free fatty acids	游离脂肪酸	C32H44O9	595.2877	572.2985	8.7467	[M+Na]+	1.13553822697972	2	0.7788	rp	98665-19-1	73657194	HMDB0035987	-	-	2237.29	4152.45	394.26	3586.91	2614.72	2163.92	2281.59	815.94	N/A	28193.25	35973.3	34441.55	34674.63	32568.74	5665.08	46689.43	25619.75	44096.87	87938.03	111683.9	77753.39	31152.38	29361.76	25402.85	31858.61	31481.32	26264.28
MW0109339	T3_positive	Pro-Tyr	脯氨酸-酪氨酸	Amino acids and derivatives	氨基酸及其衍生物	Amino acids and derivatives	氨基酸及其衍生物	C14H18N2O4	325.1398	278.1267	3.1061	[M+HCOO+2H]+	0.447535509948693	2	0.7786	rp	19786-36-8	152264	HMDB0029029	23717	-	85108.23	56440.94	93683.29	272809.01	327122.58	217418.27	296341.98	231534.47	238119.84	N/A	N/A	N/A	N/A	N/A	N/A	N/A	N/A	N/A	3779.77	757.23	1544.49	1289.46	903.03	6148.84	32040.03	27669.81	55900.11
MW0049106	T3_positive	Cyclopamine	环巴胺	Alkaloids	生物碱	Terpenoid alkaloids	萜类生物碱	C27H41NO2	458.3235	411.3137	7.2737	[M+HCOO+2H]+	2.5446846016023303	2	0.7786	rp	4449-51-8 | 11051-96-0	442972	-	68586	C10798	2712.43	1098.61	136.75	3979.78	N/A	1234.48	5128.37	4725.92	2190.87	63771.04	66768.29	55414.96	340732.53	345007.96	307740.19	194079.94	190958.95	170354.71	N/A	6885.54	7156.22	46246.56	48043.14	43279.88	143222.8	121857.8	60794.37
FDATN00282	T3_positive	Neohesperidin dihydrochalcone	新橙皮苷二氢查耳酮	Flavonoids	黄酮	Chalcones	查耳酮	C28H36O15	654.2395	612.2054	4.9168	[M+CH3CN+H]+	0.44797932826776704	2	0.7785	rp	20702-77-6	30231	HMDB0030542	43746	-	38390.8	32426.34	39622.95	28745.54	48658.37	27660.97	21847.02	8562.11	38069.33	115735.87	93642.68	89234.46	126141.58	116318.39	128179.92	161476.02	144485.37	156835.58	5765.84	2213.23	5384.22	4560.96	2650.57	771.01	56688.12	55556.66	40591.86
MEDN1778	T3_positive	Lauryl glucoside	十二烷基葡萄糖苷	Others	其它类	Saccharides	糖类	C18H36O6	719.4875	348.2512	8.2537	[2M+Na]+	1.43385501757664	2	0.7783	rp	59122-55-3 | 85618-22-0	93321	-	34493	C16041	102652.66	65822.91	59937.2	60605.28	71657.1	70158.95	90393.19	105488.19	89536.55	1154.99	4359.98	2129.58	7051.93	5302.33	N/A	9110.29	3847.14	1291.37	N/A	N/A	N/A	2013.97	4469.61	N/A	113023.65	43427.59	22105.55
MW0110419	T3_positive	Valylproline	L-缬氨酸-L-脯氨酸	Amino acids and derivatives	氨基酸及其衍生物	Amino acids and derivatives	氨基酸及其衍生物	C10H18N2O3	261.1448	214.1317	1.579	[M+HCOO+2H]+	0.508549489950383	2	0.7782	rp	20488-27-1	9837272	HMDB0029135	-	-	18528.96	16984.88	20238.88	35916.15	35924.91	35737.94	19461.9	19810.39	15252.23	27800.0	26826.39	25267.6	18333.05	18941.83	15994.55	28439.56	33282.34	29513.36	51088.71	33658.59	41783.62	30121.97	9345.74	23668.52	12852.02	32775.19	22188.61
MW0143978	T3_positive	7-Keto-dehydroepiandrosterone	7-酮-脱氢表雄酮	Others	其它类	Ketone compounds	酮类化合物	C19H26O3	303.1955	302.1882	8.058	[M+H]+	2.14441094243512	2	0.778	rp	566-19-8	193313	-	263488	-	99.62	419.75	159.62	171.69	493.5	90.17	874.67	372.45	740.62	55348.86	65032.9	67861.8	109822.81	104871.39	87151.46	28167.34	26449.81	26741.64	10793.57	10215.42	9385.56	14473.95	12903.21	13352.22	29297.99	25141.3	22412.98
MW0002703	T3_positive	2-Aminobenzamide	2-氨基苯甲酰胺	Benzene and substituted derivatives	苯及其衍生物	Benzene and substituted derivatives	苯及其衍生物	C7H8N2O	295.1227	136.0637	3.533	[2M+Na]+	1.33774152246247	2	0.7777	rp	88-68-6	6942	HMDB0033947	-	C17512	7955.8	53302.96	54050.33	9826.12	55097.92	N/A	50471.19	15636.6	20127.36	120096.69	122275.92	129632.15	34882.82	82673.64	173452.14	23887.67	26921.73	28361.79	N/A	13284.51	N/A	N/A	N/A	1302.25	7348.11	5591.06	10949.14
MW0112752	T3_positive	Kynuramine	羟胺	Alcohol and amines	醇、胺类	Amines	胺类	C9H12N2O	315.1451	164.095	2.5091	[M+H]+	3.86712535501488	2	0.7776	rp	363-36-0	9692	HMDB0012246	-	-	10669.76	8657.52	10410.23	14130.51	19596.41	20086.62	27638.74	15580.61	10110.82	N/A	1233.92	2255.92	4216.87	9418.67	6194.54	7161.92	4896.73	6354.63	2497.21	9650.98	13444.0	16856.14	19073.07	15336.05	6521.99	31904.75	24258.84
MW0122180	T3_positive	6-Hexyltetrahydro-2H-pyran-2-one	6-己基四氢吡喃-2-酮	Others	其它类	Ketone compounds	酮类化合物	C11H20O2	369.2985	184.1463	8.3319	[2M+H]+	1.36642384745755	2	0.7776	rp	710-04-3	61204	HMDB0036784	-	-	228.86	407.75	275.79	345.58	501.56	245.64	79.96	549.88	525.82	14051.94	13990.39	16378.51	19189.48	17605.06	21411.79	27887.65	24236.62	23916.97	24271.44	12361.09	13059.49	5644.27	7010.13	11426.4	18336.19	6597.12	9873.5
MW0103939	T3_positive	Hydroxyisoleucine	（4S)-4-羟基-L-异亮氨酸；羟基异亮氨酸	Amino acids and derivatives	氨基酸及其衍生物	Amino acids and derivatives	氨基酸及其衍生物	C6H13NO3	232.0578	147.0895	0.7190000000000001	[M+K+HCOOH]+	2.79769527253393	2	0.7776	rp	55399-93-4 | 50764-07-3	6918732	-	-	C20802	6886.13	N/A	3064.59	N/A	7057.14	3788.52	8858.56	5820.75	5488.27	356.53	85.71	N/A	1505.31	1037.86	N/A	N/A	2711.52	4396.43	107958.76	109653.15	101976.16	157011.28	162792.89	128206.08	58597.15	57083.67	51026.0
MW0136848	T3_positive	7,8,4'-Trimethoxyisoflavone	7，8，4-三甲氧基异黄酮	Flavonoids	黄酮	Isoflavones	异黄酮	C18H16O5	313.1069	312.0998	5.5017	[M+H]+	0.85124556008509	2	0.7775	rp	37816-21-0	6708732	-	44087	-	1115.01	6053.28	1409.0	3542.43	2320.94	5782.92	9128.21	2788.95	4065.09	172377.32	198916.43	195812.11	259940.49	282072.69	276744.22	271332.32	262169.82	269434.51	63046.02	51612.27	47750.57	46955.37	44123.92	50706.25	122194.74	103458.67	103825.94
MW0124509	T3_positive	Isosafrole	异黄樟素	Others	其它类	Others	其它	C10H10O2	325.1434	162.0681	5.8685	[2M+H]+	2.15277539496128	2	0.7773	rp	120-58-1 | 4043-71-4	637796	-	-	-	10834.84	11506.48	15586.29	78901.51	92881.75	93448.91	198974.8	182743.68	182706.97	1838.57	3665.99	954.96	1257.6	1039.6	1400.31	890.04	N/A	N/A	N/A	N/A	N/A	N/A	N/A	58.23	81871.18	76093.98	74089.28
MW0137590	T3_positive	Cardamonin	豆蔻明	Flavonoids	黄酮	Chalcones	查耳酮	C16H14O4	271.0969	270.0892	5.5097	[M+H]+	1.65631826249069	2	0.7771	rp	19309-14-9 | 18956-16-6	641785	HMDB0132913	52049	-	44462.77	54211.12	38206.26	19950.56	51658.85	28235.55	33299.99	38734.2	52058.09	1883911.02	2019966.49	2011232.04	3284384.85	3329594.07	3661734.51	3266974.62	3166912.87	3400085.98	353060.52	301245.97	292345.85	482078.6	501841.14	486801.24	1361058.24	1140436.72	1187733.25
MW0125030	T3_positive	Methyl 1-methylpyrrole-2-carboxylate	1-甲基吡咯-2-羧酸甲酯	Others	其它类	Lactones	内酯类化合物	C7H9NO2	203.081	139.0633	2.8069	[M+CH3CN+Na]+	3.05592475243088	2	0.7769	rp	37619-24-2	142178	-	263633	-	11185.63	22228.8	18145.47	22609.31	26405.28	19229.42	10602.6	24800.91	25440.39	13768.09	17114.65	6862.21	31005.93	21311.55	31750.02	29340.59	30846.94	31445.37	2647.21	5002.39	4294.27	3100.15	6904.52	9013.77	21485.46	11208.39	17502.93
MEDN1335	T3_positive	Cinnamoylglycine	肉桂酰甘氨酸	Amino acids and derivatives	氨基酸及其衍生物	Amino acids and derivatives	氨基酸及其衍生物	C11H11NO3	433.1347	205.0739	3.5622	[2M+Na]+	5.19126948255664	2	0.7765	rp	16534-24-0	709625	HMDB0011621	-	-	12987036.25	12375289.56	13157064.89	13320169.91	14033761.47	13324312.48	16255880.4	16664525.25	16388228.92	11878235.32	12277478.39	11631944.1	15233890.03	13533616.24	12929492.83	13648678.3	12320039.47	13129272.69	734403.68	668261.72	692679.72	690252.82	705848.39	661503.62	5801194.36	5961167.33	5421592.32
MW0126512	T3_positive	Sapropterin	沙丙蝶呤	Heterocyclic compounds	杂环化合物	Pteridines and derivatives	蝶啶及其衍生物	C9H15N5O3	483.2447	241.1175	3.25	[2M+H]+	0.681786729421898	2	0.7758	rp	62989-33-7 | 17528-72-2 | 103130-44-5 | 27070-47-9	135398654	HMDB0000027	-	C00272 | C16118	39971.27	41359.81	42303.99	34828.96	34003.74	31268.32	19856.94	15466.05	19141.07	934.04	1733.26	1471.12	1633.93	1574.32	1047.21	176.49	2938.74	1827.19	4590.45	3593.08	6751.48	7386.95	7990.21	6274.44	18305.54	19135.36	14319.59
MW0006499	T3_positive	Carboxytolbutamide	羧甲苯磺丁脲	Benzene and substituted derivatives	苯及其衍生物	Benzene and substituted derivatives	苯及其衍生物	C12H16N2O5S	623.1398	300.078	5.4899	[2M+Na]+	1.8872071806376	2	0.7757	rp	2224-10-4	159651	HMDB0041849	-	-	342098.92	363759.81	388282.04	1073350.92	1080659.81	1113029.13	1395501.01	1376027.01	1391420.79	19001.37	7085.85	6410.76	3627.89	N/A	1339.81	N/A	N/A	N/A	N/A	N/A	N/A	997.16	N/A	N/A	57537.69	51703.01	49471.83
MW0151171	T3_positive	Histidylserine	组氨酰丝氨酸	Amino acids and derivatives	氨基酸及其衍生物	Amino acids and derivatives	氨基酸及其衍生物	C9H14N4O4	306.1185	242.1015	1.8379	[M+CH3CN+Na]+	2.72651406746149	2	0.7755	rp	21438-60-8	435727	HMDB0028894	23757	-	1843.85	1079.94	4931.45	6048.61	3044.48	2631.43	4311.45	5908.08	5268.51	5213.1	5133.6	4619.15	7651.6	6866.36	8438.22	19494.68	20360.45	19859.0	35024.14	34100.24	29484.92	48469.42	43738.19	62393.35	53598.05	48040.91	51460.83
MW0113988	T3_positive	beta-D-Galp-(1->3)-D-GalpNAc	β-D-半乳糖基-(1->3)-N-乙酰基-D-半乳糖胺；β-D-吡喃半乳糖基-(1->3)-N-乙酰基-D-半乳糖胺	Others	其它类	Saccharides	糖类	C14H25NO11	348.1298	383.1428	2.9661	[M+H-2H2O]+	0.40588800260366	2	0.7754	rp	20972-29-6	441248	-	-	C07278	893.26	7332.23	1478.02	3974.18	14920.16	18437.32	844.34	18485.51	3661.02	8218.85	3588.81	6753.67	6978.23	2127.03	10649.11	19438.0	18017.84	20173.56	4030.74	4529.48	N/A	3649.45	2247.98	2485.37	9715.03	43728.53	41315.68
MW0108646	T3_positive	N-Acetylproline	N-乙酰脯氨酸	Amino acids and derivatives	氨基酸及其衍生物	Amino acids and derivatives	氨基酸及其衍生物	C7H11NO3	221.0921	157.0739	1.7603	[M+CH3CN+Na]+	4.73214565751334	2	0.7754	rp	68-95-1	66141	HMDB0094701	-	-	695430.02	699140.77	732306.98	833339.7	1036906.26	883678.71	1057661.46	947890.27	957949.32	10415.47	N/A	19745.63	35495.93	36946.78	77461.03	49420.18	18971.12	34491.32	9187.92	3539.73	1459.4	11250.66	3530.16	N/A	237653.32	209348.12	221665.04
MW0137994	T3_positive	Dimethylfraxetin	白蜡树素；6,7,8-三甲氧基香豆素	Lignans and Coumarins	木脂素和香豆素	Coumarins	香豆素	C12H12O5	283.0815	236.0685	3.4038	[M+HCOO+2H]+	1.5544596199390501	2	0.7754	rp	6035-49-0	3083928	-	43772	-	23897.98	22709.19	16827.61	6469.21	19279.45	17153.19	18502.06	12460.73	15045.33	39284.86	33117.71	27298.49	46607.06	44169.67	48526.75	37919.43	32864.83	33249.71	20537.56	39819.57	31772.54	40249.38	35691.38	39203.83	30907.35	26937.95	30044.35
MW0000452	T3_positive	Strychnine	士的宁,番木鳖碱	Alkaloids	生物碱	Alkaloids	生物碱	C21H22N2O2	335.1722	334.1681	4.2998	[M+H]+	6.793105784907991	2	0.7753	rp	57-24-9	441071	-	3463	C06522	69382.71	67302.6	71678.1	59667.81	61852.38	74709.27	42158.1	70447.43	71034.86	29490.46	46562.01	34858.52	37395.55	44056.57	43266.97	40261.08	43517.12	37941.33	N/A	N/A	2306.09	N/A	N/A	5098.86	58413.48	57368.34	47300.8
MW0000310	T3_positive	Jacobine	雅各宾	Alkaloids	生物碱	Alkaloids	生物碱	C18H25NO6	352.1766	351.1682	2.7052	[M+H]+	5.6616785251151205	2	0.7753	rp	6870-67-3 | 471-14-7	442741	-	-	-	N/A	939.08	223.41	N/A	N/A	N/A	65.8	N/A	2883.49	25349.47	28870.08	30021.38	24492.98	24755.7	24526.86	69246.09	63069.72	70596.38	1810138.01	1718890.73	1782912.49	1464275.83	1369665.56	1853587.25	601107.08	572118.11	607360.37
MW0107840	T3_positive	Leucylproline	亮氨酰脯氨酸	Amino acids and derivatives	氨基酸及其衍生物	Amino acids and derivatives	氨基酸及其衍生物	C11H20N2O3	270.1821	228.1474	2.4494	[M+CH3CN+H]+	1.10366803255602	2	0.7751	rp	6403-35-6	80817	HMDB0011175	-	-	5042.87	486.35	598.67	N/A	N/A	N/A	837.32	1165.63	809.86	75288.05	77500.85	79183.48	53372.02	47553.58	49942.57	220044.24	228042.53	214836.4	6904239.65	7273172.77	7145043.12	7025911.55	6805603.71	9919663.69	2213351.95	2308741.9	2204603.8
MW0144821	T3_positive	Z-Ala-asp-OH	Z-Ala-asp-OH	Amino acids and derivatives	氨基酸及其衍生物	Amino acids and derivatives	氨基酸及其衍生物	C15H18N2O7	313.0711	338.1114	6.2848	[M+H]+	9.013591232616141	2	0.775	rp	79458-93-8	6993141	-	65041	-	488.7	440.42	N/A	N/A	131.11	370.1	N/A	N/A	219.62	517022.56	550309.24	576861.23	838126.1	775186.89	736224.08	678685.47	610217.44	698023.05	290657.98	312712.14	295711.93	232131.57	267607.21	237900.72	324586.47	296412.51	289679.8
MW0126940	T3_positive	Peganine	骆驼蓬碱	Heterocyclic compounds	杂环化合物	Heterocyclic compounds	杂环化合物	C11H12N2O	302.9573	188.095	3.5816	[M-2H+3K]+	2.9556757725401903	2	0.7749	rp	6159-55-3 | 7174-27-8	667496	-	-	-	N/A	N/A	N/A	N/A	N/A	N/A	N/A	N/A	N/A	N/A	N/A	N/A	N/A	N/A	74.92	N/A	N/A	149.22	1582.38	13640.79	3029.53	16633.3	13256.08	18374.09	2354.05	7991.73	8422.85
MW0114715	T3_positive	Leiocarposide	光果糖苷	Benzene and substituted derivatives	苯及其衍生物	Benzene and substituted derivatives	苯及其衍生物	C27H34O16	637.1749	614.1847	4.2998	[M+Na]+	0.618710896103973	2	0.7749	rp	71953-77-0	156073	-	-	-	N/A	231.03	N/A	N/A	514.66	274.17	N/A	2221.3	599.88	89876.55	117393.82	87526.27	143028.11	104725.39	142561.22	118212.78	121499.72	130097.46	916.13	5643.44	2240.03	N/A	2286.74	148.97	20603.85	15420.91	10765.25
MW0103345	T3_positive	2'-Deoxyguanosine 5'-monophosphate	2'-脱氧腺苷-5'-磷酸	Nucleotides and derivatives	核苷酸及其衍生物	Nucleotides and derivatives	核苷酸及其衍生物	C10H14N5O7P	432.0271	347.0631	3.2843	[M+K+HCOOH]+	7.908127893231599	2	0.7748	rp	902-04-5	135398597	HMDB0001044	-	C00362	43762.32	43745.21	40543.88	20068.61	23322.14	20715.61	20490.53	17370.13	20060.49	50446.55	52034.17	52823.72	33127.08	26924.33	33759.86	29925.84	42744.07	46413.1	129259.5	150448.4	151745.52	365544.34	403163.48	311222.17	78622.67	109217.29	78517.89
MW0105204	T3_positive	4-Carboxyphenylglycine	4-羧苯基甘氨酸	Amino acids and derivatives	氨基酸及其衍生物	Amino acids and derivatives	氨基酸及其衍生物	C9H9NO4	237.08700000000002	195.0532	2.3158	[M+CH3CN+H]+	1.1041810700618302	2	0.7746	rp	7292-81-1	5115	HMDB0002016	6439	-	27683.42	30751.2	29443.31	37365.13	39019.24	49846.5	39704.43	27473.42	23847.98	40624.65	40885.17	44912.49	56262.5	58232.49	58436.66	54007.25	49101.39	50518.91	61342.2	68742.9	67940.9	57642.43	59189.62	88101.87	34402.03	30999.71	34808.6
MW0055023	T3_positive	alpha-Glyceryl linoleate	MG(18:2(9Z,12Z)/0:0/0:0)	GL	甘油脂类	MG	单甘油酯	C21H38O4	337.2735	354.277	7.8246	[M+H-H2O]+	0.16383432509314802	2	0.7746	rp	67968-46-1	6436630	HMDB0011568	-	-	191278.57	309965.14	281136.11	284004.41	436046.14	513667.69	368177.22	271391.93	254374.96	968348.53	413730.78	759683.27	828580.2	386354.69	744486.16	369970.98	308305.83	1117381.6	277907.36	510230.35	467759.49	204440.26	213355.38	279226.1	204030.59	360238.88	274216.28
MW0107651	T3_positive	L-Allysine ethylene acetal	L-赖氨酸乙烯缩醛	Amino acids and derivatives	氨基酸及其衍生物	Amino acids and derivatives	氨基酸及其衍生物	C8H15NO4	236.1126	189.1001	1.6472	[M+HCOO+2H]+	0.9962797750517891	2	0.7746	rp	215054-80-1	11041524	-	103470	-	29823.76	28362.24	30939.3	49487.1	43264.99	41957.27	45190.62	45436.27	51836.06	53103.32	54136.71	76616.85	75252.79	75435.27	96296.1	81071.88	78050.79	107824.23	4286.1	2918.46	4788.0	11390.89	1434.23	1771.97	29903.76	32339.42	28833.36
MW0009418	T3_positive	2-Cyclohexyl-2-hydroxy-2-phenylacetic acid	苯环己基乙醇酸	Benzene and substituted derivatives	苯及其衍生物	Benzene and substituted derivatives	苯及其衍生物	C14H18O3	303.1232	234.1256	5.1465	[M+Na+HCOOH]+	7.43890254994994	2	0.7745	rp	4335-77-7 | 50896-04-3	97700	-	1688	-	54644.66	47615.76	40457.93	13478.91	25990.34	28636.16	26214.65	41022.08	23485.08	66457.58	58417.72	100246.71	104664.05	107173.88	20620.54	35255.34	115680.43	112947.84	11287.41	7461.44	8895.48	8286.85	14516.49	18648.49	41556.74	35703.3	38268.48
MW0139715	T3_positive	[(2R,3R,4S,5S,6R)-2-[(1R,2Z,3S,4R,5S)-2-(cyanomethylidene)-3-hydroxy-4,5-dimethoxycyclohexyl]oxy-4,5-dihydroxy-6-(hydroxymethyl)oxan-3-yl] (Z)-3-(4-hydroxy-3-methoxyphenyl)prop-2-enoate	阿魏酸西蒙得辛酯	Others	其它类	Lactones	内酯类化合物	C26H33NO12	552.2075	551.2003	5.7887	[M+H]+	1.9398712992624598	2	0.7744	rp	67411-22-7	6442644	HMDB0035475	85007	-	57448.18	56543.07	61197.15	119509.55	117121.28	113602.27	216358.3	241372.96	233112.65	51816.54	42966.96	38439.11	12118.14	13094.56	18491.1	18420.12	27237.58	27534.15	5757.7	2913.34	3208.97	9600.06	10235.35	9757.91	90599.79	60588.48	58427.58
MW0133725	T3_positive	4-Methylumbelliferyl acetate	7-乙酰氧基-4-甲基香豆素	Lignans and Coumarins	木脂素和香豆素	Coumarins	香豆素	C12H10O4	265.0707	218.0579	3.9881	[M+HCOO+2H]+	1.81207770495462	2	0.7738	rp	2747-05-9	366	HMDB0032989	-	C03837	37014.38	32066.1	32804.53	24559.33	21954.67	22990.38	21511.34	19513.12	18260.71	395966.33	99297.98	166137.34	377343.85	119194.69	200927.86	124937.58	134320.69	130863.45	18343.65	28338.51	18521.63	11952.98	28335.24	41196.63	82229.59	25341.16	15645.5
MW0170030	T3_positive	Zearalenone	玉米赤霉烯酮	Others	其它类	Ketone compounds	酮类化合物	C18H22O5	319.1512	318.1467	3.1860000000000004	[M+H]+	4.696371562431519	2	0.7737	rp	17924-92-4 | 36455-70-6	5281576	-	-	C09981	265839.77	249814.23	261801.89	164750.89	148943.81	153852.19	158310.0	159522.74	163200.18	91505.37	74430.74	78191.5	84286.35	96350.66	87221.66	102900.5	98115.8	95511.37	429932.82	563516.76	455296.97	401248.85	400887.5	598230.33	212392.39	197519.35	195085.08
MW0103327	T3_positive	2-Aminoadenosine	2-氨基腺苷	Nucleotides and derivatives	核苷酸及其衍生物	Nucleotides and derivatives	核苷酸及其衍生物	C10H14N6O4	346.1091	282.1077	1.4909999999999999	[M+CH3CN+Na]+	4.910799822397389	2	0.7736	rp	2096-10-8	72200	-	-	C00939	15013.14	13838.89	15459.34	19754.42	5643.28	20136.94	11126.58	13922.88	14865.26	3835.59	2098.52	2438.2	4832.14	1679.98	3296.07	1912.84	1219.2	1821.81	2048.45	613.13	270.32	1240.09	1951.53	1508.72	14075.31	4829.13	3674.35
MW0155976	T3_positive	Pro-Pro-Gly	脯氨酰-脯氨酰-甘氨酸	Amino acids and derivatives	氨基酸及其衍生物	Amino acids and derivatives	氨基酸及其衍生物	C12H19N3O4	316.1502	269.1376	1.4517	[M+HCOO+2H]+	1.3408983150498	2	0.7732	rp	16875-10-8	152199	-	16287	-	2041.27	1255.56	2440.45	2883.25	1817.22	2373.01	828.32	N/A	1290.36	61264.47	65253.61	64361.04	34161.87	32083.24	30691.57	79211.08	149046.03	74775.39	2078843.97	2366081.72	2052084.15	485235.22	400655.55	1693078.35	321349.64	382844.99	372271.16
MW0056883	T3_positive	Colfosceril palmitate	菊苣棕榈酸酯	GP	甘油磷脂类	PC	磷脂酰胆碱	C40H80NO8P	756.5542	733.5622	6.2052	[M+Na]+	2.19189158389258	2	0.773	rp	63-89-8	452110	HMDB0000564	5548	C00157	6541.98	59930.27	712521.51	813405.32	892685.87	863187.73	749067.74	392167.89	271027.99	303659.13	163014.12	302287.0	644817.47	1376280.62	525773.51	694625.8	80361.98	1125275.34	3967.33	4025.02	3988.46	5576.99	10294.03	3711.04	12381.04	935027.18	428531.02
MW0009160	T3_positive	Noroxycodone	去甲氧可酮	Benzene and substituted derivatives	苯及其衍生物	Benzene and substituted derivatives	苯及其衍生物	C17H19NO4	603.263	301.1314	4.2998	[2M+H]+	16.0621877554089	2	0.773	rp	57664-96-7	5489120	HMDB0041960	-	-	318.32	1217.27	73.09	297.67	382.72	2765.23	1613.29	429.34	700.84	370.87	329.98	1762.57	116.33	886.08	440.79	N/A	1790.15	313.01	120328.4	105313.9	98911.79	51100.8	52279.16	66025.38	35212.98	28089.33	32453.0
MW0145611	T3_positive	Arg-Tyr	精氨酸-酪氨酸	Amino acids and derivatives	氨基酸及其衍生物	Amino acids and derivatives	氨基酸及其衍生物	C15H23N5O4	384.1883	337.175	2.1524	[M+HCOO+2H]+	0.837374922468825	2	0.7728	rp	74863-12-0	7021456	HMDB0028721	23883	-	557.99	528.11	659.04	1783.8	174.16	943.91	1418.42	1443.91	1504.01	199.29	144.29	106.15	390.68	210.89	380.08	7882.02	N/A	763.08	11355.99	8267.13	13358.96	12823.43	13938.65	24113.76	23002.96	19121.55	18154.1
MW0127419	T3_positive	Butylate	丁酯	Others	其它类	Lactones	内酯类化合物	C11H23NOS	281.1652	217.15	7.1757	[M+CH3CN+Na]+	0.64264821006077	2	0.7726	rp	2008-41-5	16181	-	-	-	21150.86	13473.33	9876.17	18086.61	1902.54	10964.92	26922.82	14969.67	14618.07	3614.98	25432.23	24495.91	22760.08	24076.76	12549.18	19844.4	21832.04	16829.11	32968.65	24329.75	26597.89	28714.65	22342.24	24322.38	27410.36	30060.39	21166.07
MEDL00397	T3_positive	3-hydroxy-tetradecanoic acid	3-羟基十四烷酸	Organic acids	有机酸	Organic acids	有机酸	C14H28O3	227.2004	244.2038	7.2542	[M+H-H2O]+	0.310875294999846	2	0.772	rp	1961-72-4	91717750	HMDB0010731	-	-	2950.51	1005.57	1305.59	2602.76	1332.75	623.31	3813.57	4630.34	2462.59	153264.17	144398.59	166131.56	62415.9	70044.09	91946.29	174759.02	179844.38	194023.24	3634.83	3926.6	4316.75	7033.06	8033.46	6105.07	71320.11	68653.19	59034.77
MW0137551	T3_positive	Caffeyl alcohol	3,4-二羟基肉桂醇	Phenolic acids	酚酸类	Phenolic acids	酚酸类	C9H10O3	355.11400000000003	166.063	2.7673	[2M+Na]+	2.70854317250269	2	0.7715	rp	3598-26-3 | 272785-02-1	5282096	HMDB0141765	-	-	250405.79	249413.84	250822.1	392796.99	396728.08	415753.8	493350.48	452935.53	478095.51	377103.4	383236.15	375898.66	479349.66	490228.22	486433.27	478829.35	471867.55	478547.13	159158.79	195935.24	214085.12	131444.22	147405.66	72040.44	345659.11	287690.5	287363.4
MW0001296	T3_positive	1,2-Dimethoxybenzene	1,2-二甲氧基苯	Benzene and substituted derivatives	苯及其衍生物	Benzene and substituted derivatives	苯及其衍生物	C8H10O2	185.0804	138.0681	4.1821	[M+HCOO+2H]+	0.500797377469553	2	0.7715	rp	91-16-7	7043	HMDB0032139	-	-	2761.71	N/A	465.56	694.35	N/A	549.86	223.54	554.52	1788.75	272724.98	260389.48	320260.28	97699.01	191877.68	188286.95	174704.42	166294.18	195720.87	22669.76	26555.1	23750.86	15106.37	14016.37	N/A	64325.9	60173.31	59064.4
MW0115164	T3_positive	Populin	波普林	Benzene and substituted derivatives	苯及其衍生物	Benzene and substituted derivatives	苯及其衍生物	C20H22O8	459.1286	390.1315	3.688	[M+Na+HCOOH]+	6.09529039952652	2	0.7712	rp	99-17-2	92735	-	-	-	38040.23	39522.0	36674.21	39367.5	38574.45	34070.3	22380.57	44818.04	32785.58	38033.4	37273.18	62584.95	63444.63	57489.49	67703.65	186218.02	47554.26	131539.68	6393.41	25733.54	12012.4	18013.23	15361.82	10857.86	15127.73	10070.92	27549.59
MW0159286	T3_positive	Val-Lys	缬氨酸-赖氨酸	Amino acids and derivatives	氨基酸及其衍生物	Amino acids and derivatives	氨基酸及其衍生物	C11H23N3O3	314.1722	245.1739	2.3703	[M+Na+HCOOH]+	4.57546336505743	2	0.7712	rp	22677-62-9	168058	HMDB0029132	23854	-	N/A	346.82	N/A	2557.09	3739.25	N/A	1521.91	1504.42	N/A	1267.08	1302.48	1532.78	660.39	399.73	628.69	1148.13	1562.17	2513.68	92616.32	86095.23	62811.1	14995.98	40119.21	25991.23	14840.49	19868.36	13597.37
MW0122042	T3_positive	6-Butyltetrahydro-2H-pyran-2-one	6-丁基四氢-2H-吡喃-2-酮	Others	其它类	Ketone compounds	酮类化合物	C9H16O2	330.264	156.115	6.6046	[2M+NH4]+	1.45222468503903	2	0.7712	rp	3301-94-8	18698	HMDB0031514	-	-	74101.62	78886.6	76848.39	38340.69	36119.86	16275.5	42760.33	45546.25	29711.56	66579.05	79395.26	72291.72	88256.48	104345.69	88577.58	143932.28	136438.45	129967.12	42430.03	39560.53	36927.76	44883.23	40179.53	61078.2	94652.55	66620.65	77694.6
MW0106961	T3_positive	Glu-His	谷氨酸-组氨酸	Amino acids and derivatives	氨基酸及其衍生物	Amino acids and derivatives	氨基酸及其衍生物	C11H16N4O5	348.1366	284.1121	3.6010000000000004	[M+CH3CN+Na]+	0.0811813349343993	2	0.7709999999999999	rp	21435-29-0	9921875	HMDB0028821	23863	-	N/A	N/A	N/A	N/A	N/A	N/A	301.58	1418.37	N/A	27477.58	33976.45	27078.51	25163.32	21690.31	18394.39	15661.33	18852.99	4834.65	N/A	N/A	N/A	N/A	N/A	N/A	N/A	43391.33	N/A
MW0049160	T3_positive	Dethiobiotin	d-脱硫生物素	Organic acids	有机酸	Organic acids	有机酸	C10H18N2O3	467.2046	214.1317	5.7286	[2M+K]+	2.34555189745536	2	0.7708	rp	533-48-2	445027	HMDB0003581	3351	C01909	N/A	2607.25	1411.35	N/A	1600.01	N/A	N/A	1389.42	N/A	32215.31	22404.48	25746.35	26538.99	39193.7	31726.37	17401.94	20493.21	30275.82	4066.57	6486.36	4484.58	5097.4	7865.78	8141.03	N/A	2955.12	7735.93
MW0107643	T3_positive	Lactacystin	乳杆菌素	Amino acids and derivatives	氨基酸及其衍生物	Amino acids and derivatives	氨基酸及其衍生物	C15H24N2O7S	377.1345	376.1304	4.0680000000000005	[M+H]+	7.23728555001912	2	0.7703	rp	133343-34-7	6610292	-	64856	-	610801.28	602797.48	646360.46	1543371.66	1371618.74	1363621.44	1872175.36	1902801.09	2000947.09	306479.63	317750.59	327026.49	417965.34	398854.33	379290.69	234013.01	271601.95	248454.36	533.21	N/A	1627.89	N/A	N/A	743.47	301570.12	276895.15	291639.74
MW0134025	T3_positive	5,7,8-Trimethoxy-3-(4-methoxyphenyl)chromen-4-one	异豆香黄素三甲醚	Benzene and substituted derivatives	苯及其衍生物	Benzene and substituted derivatives	苯及其衍生物	C19H18O6	343.111	342.1103	6.98	[M+H]+	8.12139098755438	2	0.7699	rp	13539-23-6	3279840	-	43931	-	14774.15	5826.73	13205.98	6297.71	12142.08	11035.51	13006.53	14248.6	13539.96	N/A	N/A	N/A	N/A	N/A	N/A	N/A	N/A	N/A	N/A	N/A	N/A	N/A	N/A	N/A	33836.1	14815.39	11521.53
MW0119658	T3_positive	3-Isomangostin	3-异倒捻子素	Flavonoids	黄酮	Other Flavonoids	其它类黄酮	C24H26O6	433.1602	410.1729	5.8622	[M+Na]+	2.8297944861084803	2	0.7698	rp	19275-46-8	13873655	HMDB0041521	-	-	68624.66	107060.29	136265.33	102279.12	150699.45	148480.86	127804.08	99245.22	63562.23	N/A	N/A	N/A	334.72	628.61	N/A	N/A	734.35	N/A	N/A	N/A	N/A	171.05	N/A	469.42	35198.3	28964.85	30729.28
MW0109750	T3_positive	S-Phenyl-N-acetylcysteine	S-苯基-N-乙酰半胱氨酸	Organic acids	有机酸	Organic acids	有机酸	C11H13NO3S	303.0769	239.0616	0.62	[M+CH3CN+Na]+	1.80135548760063	2	0.7698	rp	4775-80-8	2723735	HMDB0042011	-	-	93317.49	97756.7	95794.34	114733.75	91915.18	119220.82	111802.24	104068.01	94611.38	85619.44	84280.98	85710.93	74269.78	78551.14	82258.58	71689.2	70009.79	77934.46	86508.23	91120.36	74542.58	91362.56	70695.34	79280.89	105088.66	99583.14	96703.9
MW0000181	T3_positive	Chelidonine	白屈菜碱	Alkaloids	生物碱	Isoquinoline alkaloids	异喹啉类生物碱	C20H19NO5	354.1453	353.1263	3.7653	[M+H]+	7.49202032992002	2	0.7697	rp	476-32-4	197810	-	43935	C12242	11681.55	11668.73	13261.22	17895.97	15343.45	12210.96	9831.04	15592.28	15266.69	3283.89	489.93	3815.66	13415.2	13161.5	10450.09	5157.76	15524.42	14367.46	N/A	N/A	N/A	1107.25	4310.82	1262.07	9082.07	5047.64	4319.48
MW0000482	T3_positive	Leurocristine	Leurocristine	Alkaloids	生物碱	Alkaloids	生物碱	C46H56N4O10	842.4388	824.3996	5.6225	[M+NH4]+	6.49275743967053	2	0.7693	rp	57-22-7 | 132142-73-5	5388993	HMDB0014681	-	-	79093.66	78194.9	78735.88	424839.03	411942.27	431588.82	892894.79	820863.45	820977.63	N/A	N/A	1374.42	1109.28	3888.56	1857.97	2155.25	3954.21	3226.06	N/A	310.19	N/A	3337.56	N/A	4220.9	389597.27	216683.78	209929.72
MW0107237	T3_positive	s-Hexylglutathione	S-己基-L-谷胱甘肽	Amino acids and derivatives	氨基酸及其衍生物	Amino acids and derivatives	氨基酸及其衍生物	C16H29N3O6S	455.1914	391.1777	4.2406	[M+CH3CN+Na]+	4.880498280455821	2	0.7693	rp	24425-56-7	97536	-	24067	C02886	150282.73	133148.46	172628.64	151701.0	159681.35	187446.71	222205.62	181953.84	188927.05	2364.5	2983.74	N/A	2661.96	1382.48	2240.49	407.33	2741.01	3670.65	22250.3	19414.68	6157.4	9983.66	5010.35	19804.36	85450.97	81469.26	70233.46
MW0126137	T3_positive	Picrotin	苦味素	Heterocyclic compounds	杂环化合物	Heterocyclic compounds	杂环化合物	C15H18O7	293.0995	310.1053	7.0581	[M+H-H2O]+	3.4708347449452503	2	0.7692	rp	21416-53-5	442291	HMDB0240279	43703	C09528	N/A	N/A	N/A	N/A	N/A	N/A	N/A	N/A	N/A	105093.3	115366.61	118716.14	170102.85	163950.44	157999.09	167152.45	156828.92	147238.5	16252.21	12219.15	16010.31	15662.61	17655.18	15160.42	85424.91	61581.25	54557.26
MW0150469	T3_positive	Gly-Pro-Met	甘氨酸-脯氨酸-蛋氨酸	Amino acids and derivatives	氨基酸及其衍生物	Amino acids and derivatives	氨基酸及其衍生物	C12H21N3O4S1	304.1329	303.1253	2.4892	[M+H]+	4.60139575508833	2	0.7692	rp	109456-28-2	67746222	-	16856	-	N/A	N/A	N/A	N/A	74.49	N/A	337.4	186.14	420.92	4525.11	12991.74	1365.81	883.44	N/A	509.48	13481.49	15541.26	13979.07	325466.14	323761.43	284041.47	203448.55	171408.98	286076.34	38283.73	37066.78	33747.43
MW0013469	T3_positive	3-Carboxy-4-methyl-5-propyl-2-furanpropionic acid	3-Carboxy-4-methyl-5-propyl-2-furanpropionic acid	Organic acids	有机酸	Organic acids	有机酸	C12H16O5	503.1922	240.0998	4.7782	[2M+Na]+	3.9626535909867995	2	0.7692	rp	86879-39-2	123979	HMDB0061112	-	-	145953.27	162339.12	90828.04	173734.69	161499.95	155007.87	180178.86	176468.01	155260.85	N/A	5548.21	14027.3	72192.39	36528.27	28803.0	34203.67	75266.03	27696.02	1600.43	537.45	774.49	357.54	N/A	4389.08	45296.88	16658.09	29723.02
MW0000173	T3_positive	Cephalotaxine	三尖杉碱	Alkaloids	生物碱	Isoquinoline alkaloids	异喹啉类生物碱	C18H21NO4	316.1677	315.1471	1.344	[M+H]+	3.42522457501104	2	0.769	rp	24316-19-6	65305	-	43928	-	5490.19	14938.09	14622.04	N/A	N/A	N/A	5398.6	6262.29	14391.0	917.61	N/A	N/A	505.05	7204.33	284.89	3803.91	2019.44	5366.56	215707.13	214712.88	181206.25	148238.97	105368.07	167218.48	89729.28	85222.17	88212.27
MEDP1775	T3_positive	Lipoamide	硫辛酰胺	Alcohol and amines	醇、胺类	Amines	胺类	C8H15NOS2	428.1489	205.0595	3.4038	[2M+NH4]+	6.33491652442166	2	0.7689	rp	940-69-2	863	HMDB0000962	3372	C00248	N/A	N/A	N/A	N/A	N/A	N/A	N/A	N/A	N/A	15320.32	14860.42	14984.86	21453.46	18697.91	18231.86	15265.86	6268.92	10860.8	9950.48	4696.36	5248.2	1429.47	3526.06	23538.94	991.62	4588.07	3052.13
MW0138459	T3_positive	Isobavachalcone	补骨脂乙素	Flavonoids	黄酮	Chalcones	查耳酮	C20H20O4	325.1433	324.1362	5.175	[M+H]+	2.67166051003187	2	0.7687	rp	20784-50-3 | 54676-49-2	5281255	-	-	C08648	346943.64	152921.65	242632.97	300647.83	905549.09	555525.98	473588.12	467339.84	492275.96	37708.13	34894.9	35509.68	18493.74	24912.49	12282.96	19224.62	27464.86	6542.11	N/A	134.33	N/A	200.89	N/A	N/A	53362.22	115127.01	49877.72
MEDTP02665	T3_positive	2-Aminoheptanedioic acid	2-氨基庚二酸	Organic acids	有机酸	Organic acids	有机酸	C7H13NO4	217.1075	175.0845	1.1751	[M+CH3CN+H]+	23.6559035700878	2	0.7685	rp	3721-85-5	101122	HMDB0034252	-	-	90060.23	86023.5	99475.32	107574.35	118571.25	80754.17	66317.8	107380.74	103378.78	93391.13	81627.35	105460.43	96370.45	99815.3	113461.96	86623.17	87663.82	108763.38	82498.07	111061.61	105650.88	70970.1	78024.21	49427.24	118100.72	108544.08	68703.51
MW0136963	T3_positive	7-Ethoxy-4-methylcoumarin	7-乙氧基-4-甲基-2H-1-苯并吡喃-2-酮	Benzene and substituted derivatives	苯及其衍生物	Benzene and substituted derivatives	苯及其衍生物	C12H12O3	251.0915	204.0786	4.3197	[M+HCOO+2H]+	0.887787910031079	2	0.7683	rp	87-05-8	66595	HMDB0035095	-	-	5145.56	10322.38	8953.28	10669.37	6659.39	8214.43	4365.21	4874.04	7205.53	44973.83	172115.29	46945.85	196309.73	105435.0	57860.63	191008.85	180631.23	102139.39	1322.22	4380.15	849.48	513.61	1866.27	1079.34	19936.05	19554.19	20025.04
MW0108192	T3_positive	H-Met-arg-phe-ala-OH	H-Met-arg-phe-ala-OH	Amino acids and derivatives	氨基酸及其衍生物	Amino acids and derivatives	氨基酸及其衍生物	C23H37N7O5S	524.2493	523.2577	5.5789	[M+H]+	6.004810776165731	2	0.7681	rp	67368-29-0	9914740	-	44690	-	124906.3	108504.76	120550.07	203176.42	227025.23	202744.85	324474.46	326538.43	314805.37	6286.1	3819.52	N/A	5041.31	N/A	5286.67	N/A	958.18	N/A	N/A	N/A	671.12	N/A	N/A	5000.53	13164.05	59426.88	11127.64
MW0105559	T3_positive	Ala-Ser	Ala-Ser	Amino acids and derivatives	氨基酸及其衍生物	Amino acids and derivatives	氨基酸及其衍生物	C6H12N2O4	285.072	176.0797	2.589	[M+H]+	0.198740810049003	2	0.7681	rp	3303-41-1	1549433	-	65141	-	11438.85	9261.67	10121.53	12817.03	8766.08	8416.98	9935.89	17571.58	17942.28	221989.39	208067.53	204285.99	208280.6	187426.78	205462.95	185394.22	180629.35	180999.93	N/A	300.67	N/A	681.31	N/A	N/A	25136.96	29083.7	29052.81
MW0113098	T3_positive	4'-Methoxy-alpha-pyrrolidinopropiophenone	4'-甲氧基-α-吡咯烷基苯丙酮	Others	其它类	Ketone compounds	酮类化合物	C14H19NO2	505.2483	233.1416	1.9981	[2M+K]+	0.6030247796854661	2	0.7679	rp	478243-09-3	6430836	-	85056	-	25123.11	22157.95	18065.51	16220.72	17550.25	15186.42	15941.85	13734.66	22512.67	162.17	N/A	N/A	381.62	N/A	40.73	N/A	N/A	41.47	48776.12	40549.98	45953.56	28646.44	29527.12	46927.21	20739.72	15953.86	17638.75
MEDP1068	T3_positive	1,2-Dioctanoyl-sn-glycero-3-phosphocholine	PC(8:0/8:0)	GP	甘油磷脂类	PC	磷脂酰胆碱	C24H48NO8P	492.3084	509.3118	6.7829999999999995	[M+H-H2O]+	0.412015054322656	2	0.7677	rp	19191-91-4	24779244	-	-	-	4215.44	592.98	5357.9	2187.68	3874.13	3410.6	11319.63	7032.33	142.31	67261.54	82881.97	75919.93	31619.64	38593.8	50846.73	28233.21	45379.97	34988.34	1250812.45	1101533.85	1090196.24	259919.04	258541.78	322274.11	342753.23	226446.42	221577.16
MW0061828	T3_positive	Pinolenic Acid ethyl ester	松油酸乙酯	FA	脂肪酰类	Others	其它	C20H34O2	307.2633	306.2559	4.9644	[M+H]+	0.86953236007048	2	0.7677	rp	493015-74-0	35027734	-	45143	-	186044.21	113502.75	192328.92	717451.72	385332.03	687739.16	1094877.34	1060247.44	616138.92	2304.38	N/A	2426.47	686.83	2561.73	2000.05	683.47	N/A	408.12	562.41	N/A	N/A	70.56	72.61	408.12	300750.6	267009.56	157057.39
MW0108002	T3_positive	Lys-Gly-Lys	L-赖氨酸-L-甘氨酸-L-赖氨酸	Amino acids and derivatives	氨基酸及其衍生物	Amino acids and derivatives	氨基酸及其衍生物	C14H29N5O4	400.2186	331.222	3.0659	[M+Na+HCOOH]+	5.050242456812151	2	0.7676	rp	57625-90-8	444448	-	22627	-	6924.16	8922.29	4010.51	4069.37	5661.13	6860.12	3823.6	4495.68	4637.85	1703.76	2613.25	1100.41	1478.78	1305.1	752.55	1668.38	512.65	1372.83	117470.05	111893.41	107945.19	76399.61	62050.82	94033.72	30251.7	27164.45	28654.11
MW0000433	T3_positive	Rotundine	DL-四氢巴马汀	Alkaloids	生物碱	Alkaloids	生物碱	C21H25NO4	356.1818	355.1784	2.7476	[M+H]+	6.1963924549957	2	0.7675	rp	2934-97-6 | 10097-84-4	5417	-	84992	-	1784.8	N/A	N/A	205.1	N/A	221.11	N/A	N/A	1223.52	3509.47	2102.01	2518.32	2593.39	3654.05	2012.49	6681.53	5907.03	6213.57	9356.57	28281.55	14071.07	32049.59	32411.42	32538.88	20914.42	16189.84	6178.69
MW0168272	T3_positive	Oxycanthine	氧刺棘碱	Lignans and Coumarins	木脂素和香豆素	Lignans	木脂素	C37H40N2O6	653.2613	608.2886	7.8049	[M-H+2Na]+	2.7550248587430297	2	0.7674	rp	548-40-3	371257	HMDB0030172	-	C09598	231860.21	278237.45	344106.72	190638.51	377315.58	487335.67	521561.2	360602.7	391587.82	2666.64	1332.03	N/A	N/A	N/A	N/A	N/A	246.4	N/A	808.07	N/A	309.88	N/A	N/A	N/A	529208.04	349170.95	199412.25
MW0149467	T3_positive	Ganoderic acid A	7,15-二羟基-3,11,23-三氧代羊毛甾-8-烯-26-酸 (灵芝酸 A)	Terpenoids	萜类	Triterpene	三萜	C30H44O7	517.3162	516.3087	5.135	[M+H]+	3.95151104072562	2	0.7671	rp	81907-62-2	471002	HMDB0034931	-	-	6947.86	5020.71	4808.59	6974.56	4761.57	6888.09	6215.67	6625.94	1213.52	407376.54	172928.59	165501.26	166400.0	156999.31	178258.75	162116.3	186818.35	182309.6	444343.02	430384.77	456609.74	351609.01	384874.73	413462.89	148982.85	141304.46	134481.15
MW0006870	T3_positive	Dimoxystrobin	双氧嘧啶	Benzene and substituted derivatives	苯及其衍生物	Benzene and substituted derivatives	苯及其衍生物	C19H22N2O3	411.1321	326.163	4.9367	[M+K+HCOOH]+	0.704791441396312	2	0.7664	rp	149961-52-4	10936292	-	263522	-	110295.48	86902.5	113520.28	44820.39	42352.94	14027.78	64659.51	59572.72	62218.58	3268.18	1521.38	N/A	1107.02	288.52	N/A	N/A	N/A	N/A	N/A	1852.76	945.44	427.31	N/A	N/A	35384.05	25021.21	36517.16
MW0159351	T3_positive	Vinblastine	长春花碱	Alkaloids	生物碱	Plumerane	吲哚类生物碱	C46H58N4O9	811.4481	810.4204	5.371	[M+H]+	22.1998747538337	2	0.7663	rp	865-21-4	13342	HMDB0014710	-	-	160104.07	169002.22	174655.9	205829.5	141487.58	324648.18	258630.07	183400.74	178363.71	524035.13	393506.95	367301.0	590146.82	464303.81	442018.77	429392.86	571326.2	537693.45	393426.34	199053.05	205596.11	284190.03	267654.5	258093.05	306635.18	265543.88	326433.36
MW0127814	T3_positive	Isovitexin 2''-O-arabinoside	异牡荆素2′′-O-阿拉伯糖苷	Alcohol and amines	醇、胺类	Alcohols	醇类	C26H28O14	565.1556	564.1479	5.5097	[M+H]+	1.84215558837486	2	0.7661	rp	53382-71-1	44468060	-	-	-	1768.38	1778.13	894.03	493.4	4136.11	139.83	6339.85	3674.86	5677.44	105210.57	99222.39	113316.27	72537.71	88273.97	85057.28	85190.96	99506.66	79955.9	104706.27	52633.95	52301.84	45563.09	38609.6	51430.42	52131.88	41021.89	44270.09
MW0107946	T3_positive	Prolylproline	L-脯氨酸-L-脯氨酸	Amino acids and derivatives	氨基酸及其衍生物	Amino acids and derivatives	氨基酸及其衍生物	C10H16N2O3	447.2236	212.1161	3.1913	[2M+Na]+	1.73234973692857	2	0.7661	rp	20488-28-2 | 99265-53-9	263469	HMDB0011180	-	-	5731.75	2229.68	2801.44	1197.03	2281.79	5699.87	3703.68	6184.23	3750.17	N/A	82.17	201.46	122.53	N/A	954.12	702.75	37.12	3118.42	112251.09	91315.81	109718.33	88289.85	83525.85	99382.31	41483.25	42892.07	35090.39
MW0010655	T3_positive	Secoisolariciresinol diglucoside	开环异落叶松树脂酚二葡萄糖苷	Lignans and Coumarins	木脂素和香豆素	Lignans	木脂素	C32H46O16	704.334	686.2786	2.8069	[M+NH4]+	0.1792864624427	2	0.7659999999999999	rp	158932-33-3 | 148244-82-0	9917980	-	85005	-	171.79	N/A	386.24	1254.17	781.75	952.14	1422.3	381.19	1111.58	222.69	409.26	N/A	N/A	74.1	359.3	121.26	739.64	2840.27	35338.03	22316.05	22656.2	5043.64	5303.59	8604.59	4084.48	5341.13	4170.37
MW0159255	T3_positive	Val-Asp	缬氨酸-天冬氨酸	Amino acids and derivatives	氨基酸及其衍生物	Amino acids and derivatives	氨基酸及其衍生物	C9H16N2O5	301.1033	232.1059	1.4909999999999999	[M+Na+HCOOH]+	6.41391192502283	2	0.7657	rp	20556-16-5	7009608	HMDB0029123	23822	-	115563.88	114254.85	130949.16	140631.52	144073.16	139269.6	143850.78	140957.69	154228.33	9987.25	12224.65	13832.4	13034.15	13286.07	23054.13	10032.23	15064.59	10576.84	N/A	18512.16	20523.74	16523.35	2775.9	2105.84	37505.15	43591.66	38405.86
MW0103561	T3_positive	Flavin mononucleotide	黄素单核苷酸(FMN)	Nucleotides and derivatives	核苷酸及其衍生物	Nucleotides and derivatives	核苷酸及其衍生物	C17H21N4O9P	457.1142	456.1046	2.2726	[M+H]+	0.9480591510862142	2	0.7656	rp	146-17-8	643976	HMDB0001520	6295	C00061	28910.14	27599.09	30373.04	17364.39	12569.09	10610.86	5716.54	10306.31	8684.16	10894.12	13317.88	13520.17	5316.29	3226.28	4461.62	5273.72	2893.64	4875.32	1535.85	1968.23	N/A	N/A	N/A	N/A	3953.96	5317.07	2204.48
MW0155498	T3_positive	Phe-Phe	L-苯丙氨酰-L-苯丙氨酸	Amino acids and derivatives	氨基酸及其衍生物	Amino acids and derivatives	氨基酸及其衍生物	C18H20N2O3	335.1327	312.1474	3.7943	[M+Na]+	7.74379616004239	2	0.7652	rp	2577-40-4	6993090	-	65009	-	50219.89	51716.17	48693.81	56874.24	45115.66	50776.82	36369.72	38726.0	58945.49	9434.06	9057.92	8067.3	12260.53	6437.61	11607.0	15914.02	8215.9	11482.18	N/A	N/A	N/A	2798.87	582.14	791.67	15656.93	23154.73	17540.65
MW0121650	T3_positive	5-Methyltetrahydrofolic acid	5-甲基四氢叶酸	Organic acids	有机酸	Organic acids	有机酸	C20H25N7O6	482.17699999999996	459.1866	3.2054	[M+Na]+	5.1998401233278795	2	0.7652	rp	134-35-0 | 31690-09-2	135415868	HMDB0001396	-	C90397	25924.78	27975.74	34581.7	49103.52	54252.97	51940.81	47336.78	56267.5	39135.04	443.0	1728.16	2668.11	674.48	3547.12	1423.92	2300.58	1137.58	16956.17	3939.73	9983.31	11416.2	16492.09	28050.32	18477.2	13076.79	10493.92	14731.83
MW0130752	T3_positive	Murrangatin	8-(1，2-二羟基-3-甲基丁-3-烯-1-基)-7-甲氧基-2H-苯并吡喃-2-酮	Others	其它类	Ketone compounds	酮类化合物	C15H16O5	570.2377	276.0998	4.9168	[2M+NH4]+	6.2942053066065995	2	0.7645	rp	88546-96-7 | 37126-91-3	389002	HMDB0132703	-	-	16609.72	57168.01	42108.66	121191.75	63670.69	71482.24	43185.55	85330.65	79581.4	4109.07	4230.34	23081.24	171634.54	180699.87	152897.93	154640.72	139440.44	173684.17	5925.39	N/A	13801.1	3722.84	2952.79	6745.62	46094.71	49995.15	43805.73
MW0159322	T3_positive	Veratridine	黎芦定碱	Alkaloids	生物碱	Alkaloids	生物碱	C36H51NO11	674.3596	673.3462	5.4503	[M+H]+	5.2945229741879904	2	0.7644	rp	71-62-5	6280	-	3688	-	16103.57	23328.01	23461.8	70597.29	63678.92	71283.62	146821.53	149855.42	145492.96	6338.49	N/A	1386.58	1767.9	N/A	3490.92	2773.16	3720.7	1390.86	10570.39	12913.52	6096.3	12362.14	13118.03	3900.87	35008.96	20937.98	34080.83
MW0150467	T3_positive	Gly-Pro-Ile	甘氨酸-脯氨酸-异亮氨酸	Amino acids and derivatives	氨基酸及其衍生物	Amino acids and derivatives	氨基酸及其衍生物	C13H23N3O4	268.1656	285.1689	1.4075	[M+H-H2O]+	1.5159217899452	2	0.7643	rp	89187-15-5	71407980	-	20396	-	N/A	185.25	N/A	N/A	N/A	N/A	635.77	61.44	136.71	435.01	301.07	461.28	600.91	551.75	105.99	N/A	606.9	577.56	65383.76	64167.42	54024.0	44350.17	42144.99	68088.17	20237.95	19037.79	16794.92
MW0052452	T3_positive	Docosanamide	多考山酰胺	FA	脂肪酰类	Others	其它	C22H45NO	340.3486	339.3501	7.9993	[M+H]+	20.8361160925108	2	0.7643	rp	3061-75-4	76468	HMDB0000583	5565	-	83043.09	110445.22	41686.64	77821.23	104992.33	43572.4	102624.14	57918.33	87971.55	98088.97	92322.79	114339.32	77765.52	90274.13	62205.1	57772.79	75579.9	9805.27	107623.16	137949.32	89920.97	79478.89	85727.5	78382.66	144531.81	147324.32	110920.62
MW0117278	T3_positive	1-Piperidinecarboxaldehyde	1-哌啶甲醛	Heterocyclic compounds	杂环化合物	Heterocyclic compounds	杂环化合物	C6H11NO	227.1753	113.0841	2.0935	[2M+H]+	1.78263766493103	2	0.7641	rp	2591-86-8	17429	HMDB0031702	-	-	122.18	N/A	N/A	N/A	N/A	N/A	N/A	193.96	119.13	280.12	208.73	14.76	N/A	144.71	N/A	296.67	920.42	491.14	80209.55	80304.39	76878.07	81147.6	78859.6	109052.34	28217.29	26981.48	20619.64
MEDN0431	T3_positive	N2,N2-Dimethylguanosine	2-(二甲基氨基)鸟苷	Nucleotides and derivatives	核苷酸及其衍生物	Nucleotides and derivatives	核苷酸及其衍生物	C12H17N5O5	312.13	311.123	1.4517	[M+H]+	0.284365934959396	2	0.7641	rp	2140-67-2	135501639	HMDB0004824	-	C74036	360122.77	348917.64	384419.35	273181.06	281362.13	260358.22	402202.57	387506.57	283469.81	96188.2	104173.59	98029.58	109259.7	129851.71	117759.75	71337.33	69098.3	91166.74	129336.9	134576.9	122516.03	81530.98	98371.09	128493.8	135438.03	126953.32	139508.12
MW0105646	T3_positive	Arg-Ala	L-精氨酰-L-丙氨酸	Amino acids and derivatives	氨基酸及其衍生物	Amino acids and derivatives	氨基酸及其衍生物	C9H19N5O3	529.262	245.1488	1.7642	[2M+K]+	5.3395333363554105	2	0.7639	rp	40968-45-4	7020333	HMDB0028702	23654	-	6039.96	6346.14	5978.29	4969.79	4710.07	3394.36	3237.75	1733.11	1900.06	46.58	469.73	N/A	37.89	N/A	21.71	N/A	226.77	N/A	36716.08	46191.9	45041.47	13865.37	10646.15	24057.52	14469.51	10703.5	6124.6
MW0063689	T3_positive	Strictosidine	异胡豆苷	Alkaloids	生物碱	Alkaloids	生物碱	C27H34N2O9	575.1814	530.2264	5.273	[M-H+2Na]+	6.6776657846116105	2	0.7638	rp	20824-29-7	161336	-	-	C03470	2908.73	34893.5	11315.88	18055.6	22367.19	18391.12	32070.98	42672.18	35342.88	25625.15	39471.31	60241.18	102744.12	26501.57	68038.66	77573.11	45241.26	34245.31	19178.58	7818.57	20302.24	31341.15	18092.71	12026.49	37006.52	44847.06	39847.13
MW0125208	T3_positive	Monocrotaline	野百合碱	Alkaloids	生物碱	Pyrrole alkaloids	吡咯类生物碱	C16H23NO6	325.1492	325.1525	2.7085	[M+]+	6.63601694256499	2	0.7637	rp	315-22-0	9415	HMDB0034363	44128	-	350589.37	327941.2	341921.83	276101.06	261484.36	267249.19	190324.55	200388.68	222105.03	5916.89	N/A	3469.25	2785.31	387.66	1357.35	N/A	2737.8	2660.45	2497.39	2031.05	N/A	3070.44	1214.02	N/A	92251.1	77884.48	86254.71
MW0014155	T3_positive	3-Methylglutaconic acid	3-甲基谷氨酸	Organic acids	有机酸	Organic acids	有机酸	C6H8O4	289.0813	144.0423	0.7395	[2M+H]+	3.19670328991606	2	0.7631	rp	5746-90-7	1551553	HMDB0000522	5507	-	590.21	N/A	N/A	N/A	500.44	N/A	181.82	N/A	496.3	2177.16	2030.22	5889.23	N/A	380.22	N/A	137.8	N/A	769.32	4428.38	19484.8	19624.81	N/A	N/A	N/A	4897.95	N/A	3601.46
MW0125248	T3_positive	Myristicin	肉豆蔻醚	Lignans and Coumarins	木脂素和香豆素	Lignans	木脂素	C11H12O3	422.1094	192.0786	4.6381	[M-2H+3Na]+	6.272028657800091	2	0.7627	rp	607-91-0	4276	HMDB0035873	-	C10480	24874.4	7027.92	27327.07	46842.17	47118.48	41665.35	35251.8	42304.81	41337.82	454.35	N/A	N/A	N/A	654.15	N/A	N/A	N/A	N/A	N/A	N/A	191.66	N/A	N/A	N/A	17834.46	14857.78	8662.25
MW0052879	T3_positive	Farnesol	金合欢醇	Alcohol and amines	醇、胺类	Alcohols	醇类	C15H26O	467.3728	222.1984	7.2148	[2M+Na]+	2.7679379229375805	2	0.7627	rp	4602-84-0	445070	HMDB0004305	7048	C06081	247865.51	42052.17	27395.87	52132.72	31411.5	41075.98	141198.14	37650.28	37718.29	32365.68	134003.66	150790.55	116102.49	127129.88	96046.64	116704.04	67960.5	73604.81	44187.28	91738.68	202183.12	248816.26	280482.71	212165.43	6842.41	41457.53	19136.97
MEDP0109	T3_positive	Homoveratric acid	3,4-二甲氧基苯乙酸	Phenolic acids	酚酸类	Phenolic acids	酚酸类	C10H12O4	361.186	196.0736	5.6488	[M+H]+	2.3663841250254305	2	0.7627	rp	93-40-3	7139	HMDB0000434	5423	-	489164.76	465399.5	619474.44	665526.06	666084.08	656166.92	663286.07	691780.29	725742.23	4260.21	N/A	344.79	169.2	3543.81	1147.21	2135.61	N/A	778.48	1795.93	N/A	1410.43	N/A	429.07	620.14	395408.97	313797.83	287120.65
MW0112259	T3_positive	Acetoxyacetone	乙酰氧丙酮	Others	其它类	Ketone compounds	酮类化合物	C5H8O3	163.0593	116.0473	2.0078	[M+HCOO+2H]+	7.0018281049755196	2	0.7625	rp	592-20-1	11593	HMDB0034466	-	-	6447.19	N/A	3496.83	4837.02	N/A	2751.45	N/A	N/A	N/A	N/A	N/A	N/A	N/A	N/A	N/A	N/A	N/A	N/A	117435.47	103335.94	89600.58	79162.21	79616.9	91706.41	37074.05	44397.51	29478.11
MW0125855	T3_positive	N-Methylphthalimide	N-甲基邻苯二甲酰亚胺	Alcohol and amines	醇、胺类	Amines	胺类	C9H7NO2	225.0609	161.0477	1.1454	[M+CH3CN+Na]+	5.63444382990497	2	0.7625	rp	550-44-7	11074	HMDB0004284	-	-	142824.54	161186.18	161395.08	117269.66	137349.92	115995.67	132515.44	123115.1	168562.28	8462.83	43386.36	40015.9	40643.76	35058.42	29903.17	33592.4	33980.17	42277.04	23470.84	26161.36	22424.47	29606.69	28471.28	29351.44	60466.27	56657.42	56225.23
MW0120587	T3_positive	Isomyristicin	异肉豆蔻醚	Benzene and substituted derivatives	苯及其衍生物	Benzene and substituted derivatives	苯及其衍生物	C11H12O3	239.0912	192.0786	4.439	[M+HCOO+2H]+	1.0096132850634398	2	0.7624	rp	487-62-7	6436484	HMDB0035275	-	-	297463.53	285738.8	282655.8	310824.7	310507.26	340348.48	306049.17	318479.78	289155.9	66993.23	38791.55	43734.23	22190.41	34572.87	20891.23	18168.42	18215.18	20456.96	30710.34	25624.82	21339.95	8058.05	15235.41	3327.42	143011.04	134338.82	134189.52
MW0056741	T3_positive	Palmitoleoyl 3-carbacyclic Phosphatidic Acid	棕榈油酰基3-碳环磷酸	Lipids	脂质	Free fatty acids	游离脂肪酸	C20H37O5P	389.2472	388.2379	6.4656	[M+H]+	2.51455760007957	2	0.7624	rp	910228-13-6	9909601	-	44868	-	61043.65	110171.17	122832.27	131442.12	68669.14	100039.71	172799.77	72502.08	53912.05	N/A	2126.68	1137.43	N/A	363.79	1347.35	2494.43	924.57	2047.17	N/A	N/A	N/A	147.31	153.52	N/A	50367.04	28728.05	20541.84
MW0006902	T3_positive	Methyldiphenylphosphine oxide	二苯基甲基氧化膦	Benzene and substituted derivatives	苯及其衍生物	Benzene and substituted derivatives	苯及其衍生物	C13H13OP	450.1753	216.0704	5.4701	[2M+NH4]+	1.3536086800466498	2	0.7624	rp	2129-89-7	75041	-	519	-	99140.35	84174.81	104917.82	80869.68	103979.55	84943.99	75922.89	98663.72	62004.56	169419.56	166372.0	180271.54	240162.75	234275.19	245260.64	218197.08	264190.52	249894.89	29441.23	21726.21	36787.14	136.08	781.15	26017.27	143956.0	135202.84	109232.64
MW0107510	T3_positive	Ile-Ser	L-异亮氨酸-L-丝氨酸	Amino acids and derivatives	氨基酸及其衍生物	Amino acids and derivatives	氨基酸及其衍生物	C9H18N2O4	475.2172	218.1267	4.2016	[2M+K]+	3.56670377376464	2	0.7622	rp	6403-14-1	7021815	HMDB0028916	23658	-	682832.57	661817.95	695329.18	754828.59	1464201.1	698546.55	794540.92	1055906.78	861165.99	12223.33	13490.3	8671.51	6331.59	7395.38	10848.01	5019.93	7970.41	2328.03	6521.55	14734.92	7505.17	500.9	1661.26	6189.74	479885.42	316072.26	325630.18
MW0108032	T3_positive	Lys-Arg	Lys Arg	Amino acids and derivatives	氨基酸及其衍生物	Amino acids and derivatives	氨基酸及其衍生物	C12H26N6O3	303.1999	302.2066	3.6396	[M+H]+	6.10519222249195	2	0.7617	rp	29586-66-1	15061422	HMDB0028945	-	-	1567.4	1057.82	1687.54	732.15	4426.62	3452.88	4105.64	3406.56	3914.48	17346.63	21931.59	19610.65	7448.08	10244.03	12495.88	29764.35	28934.88	33032.19	989247.24	906866.43	923423.22	713817.23	705215.57	898697.05	341509.47	334714.56	346409.05
MW0108412	T3_positive	N-(2-Oxotetrahydrofuran-3-YL)octanamide	N-辛酰基-L-高丝氨酸内酯	Alcohol and amines	醇、胺类	Amines	胺类	C12H21NO3	455.3161	227.1521	5.0169999999999995	[2M+H]+	8.02876338383094	2	0.7616	rp	147852-84-4	6914579	-	-	C21199	472079.25	541564.81	478144.82	604147.43	613156.6	583569.04	604452.41	608382.51	518603.74	204113.99	188964.54	198081.28	227307.66	222177.92	176535.88	338497.34	322123.46	248116.78	199218.84	151171.56	210053.14	250795.7	160124.26	187244.79	444071.13	439043.76	457461.73
MW0108704	T3_positive	N-Benzyloxycarbonyl-L-leucine	N-苄氧基羰基-L-亮氨酸	Amino acids and derivatives	氨基酸及其衍生物	Amino acids and derivatives	氨基酸及其衍生物	C14H19NO4	531.2744	265.1314	7.6467	[2M+H]+	7.6272425055408295	2	0.7616	rp	2018-66-8	74840	-	-	C04335	3671.59	1738.62	2387.48	1994.89	1201.18	1546.43	N/A	3585.96	1239.47	19956.77	21904.5	33685.31	17071.23	5124.4	7789.02	5703.17	7562.15	12647.52	24067.38	19485.76	52109.32	22875.39	22876.44	20119.92	127713.31	86894.26	77713.88
MW0153757	T3_positive	Met-Glu	甲硫氨酸-谷氨酸	Amino acids and derivatives	氨基酸及其衍生物	Amino acids and derivatives	氨基酸及其衍生物	C10H18N2O5S	325.1079	278.0936	4.6082	[M+HCOO+2H]+	1.0293011951034698	2	0.7616	rp	14517-44-3	7015689	-	23791	-	114864.09	114728.25	136538.88	136654.53	116230.04	119662.2	79695.93	72966.89	107410.15	226934.76	228547.54	160772.56	355971.72	317730.85	125485.02	240532.8	201070.03	242600.7	836.68	N/A	2461.31	206.72	506.47	2286.06	38072.28	49573.86	65197.51
MW0006649	T3_positive	Convoline	康沃林	Others	其它类	Lactones	内酯类化合物	C16H21NO5	308.1529	307.142	3.8915	[M+H]+	8.57086692008124	2	0.7615	rp	89783-61-9	443002	-	-	C10855	102810.03	101255.07	102751.37	129366.8	103753.64	90071.39	104452.5	137604.91	154154.9	978141.96	1025493.72	1086287.89	551944.3	536066.14	483933.15	3566.36	925276.8	899147.31	30047.93	57847.7	54170.63	49679.98	47921.93	39044.67	182622.88	196482.97	176437.2
MEDN1037	T3_positive	p-Cresol	4-甲基苯酚	Phenolic acids	酚酸类	Phenolic acids	酚酸类	C7H8O	215.0515	108.0575	0.7190000000000001	[M+Na+HCOOH]+	4.77344568494686	2	0.7611	rp	106-44-5	2879	HMDB0001858	4236	C01468	23754.53	24546.03	17767.24	2851.89	N/A	15523.95	9706.12	14036.28	9914.74	41572.01	27204.87	41727.99	11894.36	7710.26	11188.61	4386.71	20734.31	15273.21	55798.82	56929.36	58393.64	40846.12	39649.94	35121.44	57548.54	51218.21	9915.65
MW0006472	T3_positive	Cannabidiolic acid	大麻二酚酸	Others	其它类	Others	其它	C22H30O4	341.211	358.2144	6.5849	[M+H-H2O]+	0.24087624510116298	2	0.7609999999999999	rp	1244-58-2	160570	-	-	-	430844.56	467934.42	477092.97	379238.09	521693.35	445194.29	517362.17	480804.25	420473.63	1897.76	326.87	1869.6	1418.6	2744.64	565.21	1642.86	1127.02	1145.59	779.88	697.7	N/A	N/A	966.52	N/A	66551.51	58363.98	51307.01
MW0106969	T3_positive	Glu-Lys	谷氨酸-赖氨酸	Amino acids and derivatives	氨基酸及其衍生物	Amino acids and derivatives	氨基酸及其衍生物	C11H21N3O5	258.1447	275.1481	0.858	[M+H-H2O]+	0.480792422479226	2	0.7604	rp	5891-53-2	7015704	HMDB0004207	23795	-	124760.7	120371.28	119923.08	184637.9	184262.08	178935.38	168874.84	164957.49	173466.88	105098.18	109676.85	115609.22	84383.68	92147.04	76955.2	225675.23	224537.22	210361.89	4261170.62	4207164.68	3875379.82	3083517.61	2831205.58	4701774.6	1869101.45	1635738.98	1360896.2
MW0137493	T3_positive	Eugenyl benzoate	苯甲酸丁香酯	Benzene and substituted derivatives	苯及其衍生物	Benzene and substituted derivatives	苯及其衍生物	C17H16O3	335.0617	268.1099	5.5888	[M-2H+3Na]+	4.02954097253883	2	0.7603	rp	531-26-0	62362	HMDB0032056	-	-	N/A	N/A	80.31	N/A	928.58	3016.3	2130.79	6056.68	108.35	31037.27	30761.65	28226.43	55528.7	55752.8	58836.63	52597.8	51091.58	51826.3	20664.75	15861.3	16690.95	22659.86	23847.48	21661.72	28664.15	19433.5	16566.22
MW0107745	T3_positive	Leu-Phe	L-亮氨酸-L-苯丙氨酸	Amino acids and derivatives	氨基酸及其衍生物	Amino acids and derivatives	氨基酸及其衍生物	C15H22N2O3	279.1669	278.163	4.0847	[M+H]+	1.5513365499941798	2	0.7603	rp	3063-05-6	6992310	-	24020	-	38538.5	10879.14	43211.32	12583.59	16094.79	11760.26	15604.48	18928.16	14926.18	22267.89	27554.99	28213.62	17967.81	24794.66	13796.04	33982.13	34530.32	35417.35	8689.08	21940.06	27044.11	8069.42	16996.53	32456.87	37027.63	14727.52	5262.28
MW0147323	T3_positive	Cellotetraose	纤维四糖	Others	其它类	Saccharides	糖类	C24H42O21	684.2546	666.2219	1.1751	[M+NH4]+	1.7810171642891899	2	0.7602	rp	38819-01-1	439626	-	63206	C02013	1988.5	824.37	2494.97	1709.58	1945.7	376.93	1248.39	1370.27	2789.89	31318.42	30109.25	23605.45	22008.72	41034.91	30963.48	40680.54	33740.54	48436.11	3100.12	5178.67	5042.07	3243.41	5391.27	3482.24	7301.52	18387.52	14291.91
MW0012952	T3_positive	1-O-Octadecyl-SN-glycero-3-phosphocholine	1-O-十八烷基-sn-甘油基-3-磷酸胆碱	GP	甘油磷脂类	PC	磷脂酰胆碱	C26H56NO6P	548.3471	509.3845	7.9602	[M+K]+	1.32080958583324	2	0.7602	rp	74430-89-0	2733532	HMDB0011149	-	C04317	1196.96	N/A	573.85	273.5	462.41	N/A	N/A	1268.24	146.8	90836.33	86466.55	95258.79	94789.51	91541.6	67131.34	221232.6	220093.17	180294.95	N/A	481.53	1753.74	11673.04	10177.85	15795.28	79658.01	81404.82	46258.17
MW0108306	T3_positive	Met-Lys	甲硫氨酰-赖氨酸	Amino acids and derivatives	氨基酸及其衍生物	Amino acids and derivatives	氨基酸及其衍生物	C11H23N3O3S	322.1152	277.14599999999996	1.1751	[M-H+2Na]+	6.576886744937839	2	0.7597	rp	45214-88-8	7016112	HMDB0028978	23878	-	58291.68	41283.25	53068.45	29375.95	24735.68	32992.89	32815.38	30618.15	28490.56	23444.14	32231.16	32909.86	9460.71	14355.26	13948.59	10952.47	14504.22	14035.08	30796.64	14729.82	30717.14	29503.38	8039.61	12167.75	19170.79	31298.74	26994.59
MW0000250	T3_positive	Ergosine	Ergosine	Alkaloids	生物碱	Alkaloids	生物碱	C30H37N5O5	548.2915	547.2795	4.3998	[M+H]+	8.03857833522588	2	0.7596	rp	561-94-4	105137	-	-	C09167	94048.92	100909.29	99624.6	74931.19	78935.6	72465.07	6291.87	6594.93	10660.41	70547.71	70763.63	75345.2	54916.55	41826.78	51786.18	88854.42	88168.91	87241.61	7591.39	13115.25	5608.29	17782.75	17469.17	17556.87	54819.67	50452.01	48411.68
MADN0517	T3_positive	Thioisonicotinamide	硫异烟酰胺	Others	其它类	Others	其它	C6H6N2S	202.0443	138.0252	2.9265	[M+CH3CN+Na]+	8.62879180246523	2	0.7589	rp	2196-13-6	2723788	-	45441	-	262978.05	258379.27	234600.01	243364.95	276806.51	258675.58	207059.01	252304.88	272318.1	246143.14	266222.55	279915.38	2976.96	257108.03	263588.92	262177.94	263522.22	262639.04	171532.76	163004.76	157385.67	189994.44	193762.11	162383.62	279661.63	268971.88	229113.75
MW0012774	T3_positive	1-Eicosanoyl-sn-glycero-3-phosphocholine	溶血磷脂酰胆碱 20:0	Lipids	脂质	LPC	溶血磷脂酰胆碱	C28H58NO7P	534.3937	551.3951	6.4656	[M+H-H2O]+	0.367859450715323	2	0.7588	rp	108341-80-6	24779473	HMDB0010390	-	C04230	1472.69	126.27	1076.6	1692.23	2255.38	1044.73	179.5	526.84	1054.45	38779.93	33915.29	33623.05	7810.07	4821.57	5559.76	1640.53	3343.24	1799.24	157102.32	134298.1	141438.92	60216.88	60405.85	70248.24	34014.1	28432.7	38736.7
MW0106675	T3_positive	Ethyl N-acetyl-L-tyrosinate	N-乙酰-L-酪氨酸乙酯	Amino acids and derivatives	氨基酸及其衍生物	Amino acids and derivatives	氨基酸及其衍生物	C13H17NO4	315.1297	251.1158	2.8467	[M+CH3CN+Na]+	8.21605040997042	2	0.7588	rp	840-97-1	13289	HMDB0000866	44264	C01657	N/A	N/A	432.82	1445.45	3665.28	N/A	6364.45	11123.72	3044.83	84806.36	89644.07	88398.18	74634.31	71340.14	66200.5	101967.07	90535.6	98828.07	1576.27	N/A	N/A	N/A	N/A	N/A	14155.35	19860.42	16255.45
MEDN1401	T3_positive	5-Phenylpenta-2,4-dienoic acid	5-苯基戊烷-2,4-双酸	Organic acids	有机酸	Organic acids	有机酸	C11H10O2	349.1302	174.0681	2.5291	[2M+H]+	2.21815631249456	2	0.7587	rp	1552-94-9 | 28010-12-0 | 185152-35-6 | 38446-98-9	1549512	-	44089	-	17048.98	15250.26	9193.35	21093.25	18010.13	17019.48	2041.89	15657.26	8287.78	3829.8	6877.51	3966.3	8331.94	8897.1	8521.28	10699.76	11369.2	6740.13	86316.02	95766.32	101488.99	103057.24	134146.12	93267.04	65965.32	52137.54	53793.3
MW0139619	T3_positive	(2S)-2-(2-hydroxypropan-2-yl)-9-[(2S,3R,4S,5S,6R)-3,4,5-trihydroxy-6-(hydroxymethyl)oxan-2-yl]oxy-2,3-dihydrofuro[3,2-g]chromen-7-one	Rutarin	Lignans and Coumarins	木脂素和香豆素	Coumarins	香豆素	C20H24O10	509.1005	424.1369	3.3839	[M+K+HCOOH]+	8.946646743967449	2	0.7585	rp	20320-81-4	442149	HMDB0030884	-	C09309	2010.91	1043.44	1743.05	651.89	137.42	547.91	822.48	793.24	647.01	616.55	1991.62	988.6	1680.29	108.45	592.79	331.02	219.33	295.69	6605.82	14481.53	N/A	4107.93	7879.44	12888.27	7557.08	7589.54	5879.41
MW0110277	T3_positive	Kyotorphin	L-酪氨酰-L-精氨酸	Amino acids and derivatives	氨基酸及其衍生物	Amino acids and derivatives	氨基酸及其衍生物	C15H23N5O4	302.1602	337.175	4.439	[M+H-2H2O]+	1.1279222148630201	2	0.7582	rp	70904-56-2	123804	HMDB0005768	-	C02993	36357.52	38157.31	35139.3	47301.02	37813.8	44539.94	48875.56	50547.19	56051.73	21475.69	10469.79	13271.69	5153.33	5051.14	4445.09	4540.6	N/A	2383.65	770.64	2446.07	4980.22	6178.4	N/A	302.45	26242.57	23035.27	20527.96
MEDN0364	T3_positive	1-Octadecanoyl-sn-glycero-3-phosphoethanolamine	溶血磷脂酰乙醇胺 18:0	Lipids	脂质	LPE	溶血磷脂酰乙醇胺	C23H48NO7P	504.3087	481.3168	6.4053	[M+Na]+	5.80305510090541	2	0.7582	rp	69747-55-3	9547068	HMDB0011130	-	-	3609.37	625.23	10958.94	18526.21	5905.35	1402.6	11297.45	3827.31	12178.65	51544.3	57012.34	65595.42	52722.58	62873.13	63710.15	52404.84	39997.68	33864.5	292077.15	626505.09	212054.31	140185.79	97689.03	81658.96	223082.64	162359.32	178889.6
MW0052343	T3_positive	Diethyl succinate	丁二酸二乙酯	Others	其它类	Lactones	内酯类化合物	C8H14O4	216.1228	174.0892	2.589	[M+CH3CN+H]+	0.9057899400488622	2	0.758	rp	123-25-1	31249	HMDB0033838	-	-	9455.26	9993.73	11183.65	12815.68	12720.01	11609.66	16748.77	16316.29	14574.33	118892.5	127739.48	125335.27	120308.59	114491.08	114284.08	132467.36	131082.9	131088.32	60943.13	62112.54	64041.93	49175.37	4722.6	67820.1	63739.18	85405.6	62444.44
MW0139227	T3_positive	Oxyresveratrol	氧化白藜芦醇	Heterocyclic compounds	杂环化合物	Heterocyclic compounds	杂环化合物	C14H12O4	313.07099999999997	244.0736	5.4899	[M+Na+HCOOH]+	7.93276763758399	2	0.7579	rp	29700-22-9 | 4721-07-7	5281717	HMDB0128505	-	-	96.6	319.34	1173.39	1478.42	1728.43	2356.27	1720.16	815.96	1050.97	91545.7	67272.33	75080.86	82543.67	193614.91	224359.81	220734.21	193570.31	225229.35	21388.44	19538.65	13761.65	22682.29	21950.52	26104.07	35778.92	27677.87	41167.8
MW0108675	T3_positive	N-alpha-Acetyl-L-lysine	N-乙酰-L-赖氨酸	Amino acids and derivatives	氨基酸及其衍生物	Amino acids and derivatives	氨基酸及其衍生物	C8H16N2O3	399.2237	188.1161	2.39	[2M+Na]+	7.37162844487216	2	0.7575	rp	1946-82-3	92907	HMDB0000446	5435	C12989	13362.56	6880.67	4902.96	788.35	1285.08	3298.69	3652.58	1827.58	2171.74	937.98	1232.78	402.41	2899.45	1005.64	1572.36	4321.53	407.96	3132.94	252316.17	260801.68	370373.95	160801.15	157289.88	231880.07	72361.22	69028.57	81071.31
MW0000246	T3_positive	Ergocornine	麦角碱	Alkaloids	生物碱	Alkaloids	生物碱	C31H39N5O5	544.2976	561.2951	2.7574	[M+H-H2O]+	8.87542633329522	2	0.7571	rp	564-36-3	73453	-	-	C09162	795.92	392.11	312.13	204.05	110.41	437.95	102.22	N/A	618.02	87561.61	157168.07	115569.18	136561.64	134793.69	203114.02	547990.63	537621.4	586366.61	111647.26	108016.33	115068.82	212224.76	150055.49	241425.06	952581.36	872228.58	1012775.8
MW0009147	T3_positive	Norcocaine	诺可卡因	Benzene and substituted derivatives	苯及其衍生物	Benzene and substituted derivatives	苯及其衍生物	C16H19NO4	353.1438	289.1314	3.8137	[M+CH3CN+Na]+	8.19547401007981	2	0.7568	rp	18717-72-1	644007	-	-	-	70148.0	81922.34	74570.34	87149.45	86308.64	67893.5	78155.43	79648.35	54399.95	12310.11	8481.74	3401.51	12170.17	26383.83	15044.99	16719.16	25307.99	35571.54	N/A	3952.77	N/A	41264.02	40733.34	37082.15	67071.0	56995.91	53732.84
MW0057740	T3_positive	1,2-Dihexanoyl-sn-glycero-3-phosphocholine	PC(6:0/6:0)	GP	甘油磷脂类	PC	磷脂酰胆碱	C20H40NO8P	454.2662	453.2492	2.5991	[M+H]+	21.4171592063356	2	0.7563	rp	34506-67-7	10072611	-	39963	-	1288.51	491.6	1748.9	1021.05	964.87	1483.78	678.88	420.79	547.4	1622.29	2847.4	5041.05	1984.17	358.17	1137.13	4392.44	5578.61	4834.68	242773.25	238827.93	229512.09	165488.12	168254.88	211812.16	63165.59	73378.97	75943.44
MW0127959	T3_positive	1-Cinnamoylpiperidine	1-肉桂酰基哌啶	Alkaloids	生物碱	Piperidine alkaloids	哌啶类生物碱	C14H17NO	284.1339	215.13099999999997	1.9786	[M+Na+HCOOH]+	2.358741437547	2	0.7562	rp	5422-81-1	764160	-	263514	-	20761.75	21665.94	20068.69	26518.04	18839.56	25199.08	16050.16	20983.24	24696.36	116.54	N/A	223.08	204.46	N/A	707.64	N/A	207.82	628.6	169.95	392.34	N/A	N/A	N/A	N/A	4612.72	3407.48	2093.22
MW0114142	T3_positive	Cycloxydim	环木聚糖	Others	其它类	Ketone compounds	酮类化合物	C17H27NO3S	326.1808	325.1712	4.2016	[M+H]+	5.00513532259106	2	0.7559999999999999	rp	101205-02-1 | 99434-58-9	135438605	-	-	-	50347.05	36569.25	41419.99	48512.44	42966.01	41952.77	38894.6	43089.99	48372.39	19633.01	4136.97	N/A	1673.4	2338.35	5672.95	4596.92	14497.45	3993.0	5871.85	2726.22	3081.62	9179.93	3526.42	7359.24	27397.12	23782.33	16226.74
MW0123630	T3_positive	diethyl 2,6-dimethyl-4-oxo-4h-pyran-3,5-dicarboxylate	2,6-二甲基-4-氧代-4h-吡喃-3,5-二羧酸二乙酯	Heterocyclic compounds	杂环化合物	Heterocyclic compounds	杂环化合物	C13H16O6	559.1821	268.0947	4.678	[2M+Na]+	5.789676485711781	2	0.7559999999999999	rp	5456-14-4	222209	-	96355	-	101941.75	96215.28	106532.12	121855.67	118815.77	119183.57	124302.28	117273.87	118341.2	66905.42	71876.75	63690.97	96335.87	131881.35	83771.28	106815.4	91767.7	119168.93	9066.41	8182.31	2962.4	3075.02	7149.12	4979.34	62728.44	46793.55	47725.52
MW0109626	T3_positive	Ser-Lys-Leu	L-丝氨酰-L-赖氨酰-L-亮氨酸	Amino acids and derivatives	氨基酸及其衍生物	Amino acids and derivatives	氨基酸及其衍生物	C15H30N4O5	369.214	346.2216	2.3211	[M+Na]+	4.7409825498334595	2	0.7558	rp	130488-05-0	131223	-	16394	-	7561.1	5450.17	11894.2	13889.13	15191.27	13507.97	16523.32	3923.05	4471.59	1056.53	999.46	1860.47	319.61	486.45	906.82	3492.94	1997.19	2852.28	69457.98	120765.92	86070.88	53245.48	42226.56	81537.85	50090.8	31730.82	47910.35
MW0126929	T3_positive	Ursinoic acid	Ursinoic acid	Benzene and substituted derivatives	苯及其衍生物	Benzene and substituted derivatives	苯及其衍生物	C15H16O5	321.0724	276.0998	3.3443	[M-H+2Na]+	3.69865409254544	2	0.7557	rp	30265-59-9	795044	-	44030	-	66205.64	70397.62	63502.45	33480.87	37882.24	41685.32	40793.33	37633.78	34291.84	4388.73	4501.61	10303.95	8685.22	6955.69	6288.47	7384.12	5624.16	6305.06	1648.16	1333.88	2479.96	603.11	299.38	1678.44	60507.54	33018.01	41158.45
MW0126471	T3_positive	8-Demethyl-8-(dimethylamino)riboflavin	玫瑰黄素	Heterocyclic compounds	杂环化合物	Heterocyclic compounds	杂环化合物	C18H23N5O6	469.18300000000005	405.1648	4.5583	[M+CH3CN+Na]+	1.1567080492381698	2	0.7553	rp	51093-55-1	49867612	-	-	C21647	2226.89	1303.43	N/A	14340.73	7869.74	17350.09	N/A	3283.5	23090.67	1216.9	N/A	1420.18	N/A	1154.07	7237.33	7366.48	N/A	N/A	43485.19	31451.72	35755.72	26151.76	28546.68	35168.76	24004.08	36469.7	2127.07
MEDP0232	T3_positive	N-Acetyl-D-glucosamine	N-乙酰-D-葡萄糖胺	Alcohol and amines	醇、胺类	Amines	胺类	C8H15NO6	204.0773	221.0899	0.62	[M+H-H2O]+	0.540428340016774	2	0.7551	rp	7512-17-6	439174	HMDB0000215	3356	C00140	187059.99	180122.17	178934.37	193051.03	177196.81	193887.95	191399.23	178407.52	191429.0	138196.37	152919.22	144221.03	135863.14	124472.78	137702.88	125686.67	130526.81	136494.96	165003.32	148827.74	143076.47	148491.12	110062.32	137532.97	191253.53	170384.72	158475.23
MW0168991	T3_positive	CYMARIN	磁麻苷	Steroids	甾体	Cardiac glycoside	强心苷	C30H44O9	615.2509	548.2985	2.8069	[M-2H+3Na]+	1.46424154920724	2	0.7551	rp	508-77-0	10504	-	43835	-	702.87	328.05	N/A	1192.94	307.21	156.93	N/A	N/A	1126.01	71353.78	87999.85	84608.64	80039.15	62883.62	61507.61	52243.11	57653.33	50822.53	275.99	N/A	1736.44	230.52	1029.09	772.69	32072.18	29640.0	24601.71
MW0105215	T3_positive	4-hydroxy Nonenal Mercapturic Acid	4-羟基壬巯基酸	Organic acids	有机酸	Organic acids	有机酸	C14H25NO5S	677.2589	319.1453	4.8849	[2M+K]+	5.806642827171871	2	0.7549	rp	146764-24-1	71433688	-	44812	-	N/A	N/A	23588.54	29789.5	N/A	25942.8	72259.31	6914.65	66271.77	N/A	1185.97	N/A	456.62	2162.41	1646.1	1059.33	N/A	N/A	N/A	N/A	N/A	N/A	N/A	N/A	23482.65	2742.42	N/A
MW0108880	T3_positive	N-omega-Propyl-L-arginine	N-ω-丙基-L-精氨酸	Amino acids and derivatives	氨基酸及其衍生物	Amino acids and derivatives	氨基酸及其衍生物	C9H20N4O2	263.1747	216.1586	2.3007	[M+HCOO+2H]+	7.573119627437559	2	0.7547	rp	137361-05-8	447180	-	44817	-	133.73	232.58	N/A	117.25	41.74	219.68	N/A	50.25	25.81	197.79	825.93	504.71	351.39	462.66	159.95	3136.65	1943.7	1354.43	114767.34	114050.79	109591.06	83695.49	96569.26	158175.14	40933.03	39030.25	42425.32
MW0159267	T3_positive	Val-His	L-缬氨酸-L-组氨酸	Amino acids and derivatives	氨基酸及其衍生物	Amino acids and derivatives	氨基酸及其衍生物	C11H18N4O3	255.145	254.1379	1.3533	[M+H]+	0.528453689980779	2	0.7545	rp	13589-07-6 | 51077-05-5	7408625	HMDB0029129	65202	-	148.99	88.89	67.89	607.92	119.08	158.03	N/A	310.5	35.06	3829.37	1307.92	5053.63	2487.03	2350.42	1705.78	8204.09	8317.05	10793.28	199663.86	209494.68	196996.96	132370.85	119352.8	145315.72	86664.96	88802.73	90098.3
MW0139595	T3_positive	Robustic acid	辛酸	Organic acids	有机酸	Organic acids	有机酸	C22H20O6	398.1604	380.126	4.4787	[M+NH4]+	4.234443770059221	2	0.7536	rp	5307-59-5	54677407	-	44210	-	1527.1	343.9	N/A	5016.44	4887.13	17062.34	54908.93	24164.26	N/A	249178.66	260054.64	348237.66	972900.02	929042.82	888364.7	819939.46	980907.31	972028.64	5605.69	8240.96	6458.92	7288.23	14192.21	16282.54	265028.31	224151.61	245474.73
MW0000423	T3_positive	Anaprel	安那普利	Alkaloids	生物碱	Alkaloids	生物碱	C35H42N2O9	679.2669999999999	634.289	3.1666	[M-H+2Na]+	8.41816135798222	2	0.7535	rp	24815-24-5	5353923	-	-	-	183.94	638.41	1287.06	1600.07	1867.28	949.89	1796.81	2301.74	1018.52	951.03	2302.64	1512.67	N/A	1235.63	1506.74	2018.97	1707.59	1053.99	291172.07	352388.11	509413.95	118352.39	127656.78	114784.82	70060.93	87008.49	68991.39
MW0000153	T3_positive	Bicuculline	比扣扣灵碱	Alkaloids	生物碱	Isoquinoline alkaloids	异喹啉类生物碱	C20H17NO6	368.1127	367.1056	1.4714	[M+H]+	2.3750408500689	2	0.7535	rp	485-49-4	10237	-	44019	C09364	738897.18	687480.51	806252.28	650194.63	682037.73	753404.29	696872.63	555079.98	577858.93	183063.83	192259.91	180001.2	381626.25	352203.77	327450.38	352948.78	332690.5	325856.49	22123.78	6982.08	23590.32	42640.81	54613.88	30538.83	183388.39	189033.03	188076.87
MW0138186	T3_positive	Forsythiaside	连翘酯苷 A	Phenolic acids	酚酸类	Phenolic acids	酚酸类	C29H36O15	589.1917	624.2054	4.678	[M+H-2H2O]+	1.68165884465858	2	0.7531	rp	79916-77-1	5281773	-	-	-	454713.72	470596.63	706378.9	481463.37	685823.43	496944.05	506912.52	469006.61	509426.51	188067.87	212716.09	208675.53	527301.05	269072.87	246351.15	250181.31	265794.95	249886.45	18154.61	19767.75	2028.12	24197.03	14779.56	2288.4	196490.5	178106.46	188692.66
MW0055121	T3_positive	Glyceryl monooleate	MAG 18:1	GL	甘油脂类	MG	单甘油酯	C21H40O4	339.2893	356.2927	6.98	[M+H-H2O]+	0.106288982522074	2	0.7527	rp	111-03-5 | 25496-72-4 | 33978-07-3 | 925-14-4	5283468	HMDB0094684	-	-	57452.6	44014.97	34719.3	28556.31	26467.86	56134.9	162704.07	128647.83	77074.66	75444.93	68005.71	83541.47	61623.17	62608.35	62713.32	101922.35	161313.38	71135.51	305877.75	305438.08	312735.27	257739.11	216732.71	219906.11	173179.16	224400.28	121523.06
MW0000503	T3_positive	(-)-Tylocrebrine	（-)-泰洛克里布兰	Benzene and substituted derivatives	苯及其衍生物	Benzene and substituted derivatives	苯及其衍生物	C24H27NO4	435.2267	393.194	2.3506	[M+CH3CN+H]+	5.5075156281075	2	0.7526	rp	61302-92-9	442875	-	68435	-	134519.01	192927.37	131365.27	170636.47	248871.31	258746.55	109694.24	112660.17	122488.66	158.62	N/A	N/A	828.5	678.84	728.6	N/A	988.13	605.53	N/A	500.14	N/A	N/A	479.42	165.22	22736.12	21382.89	24216.42
MW0000247	T3_positive	Ergocristine	麦角克碱	Alkaloids	生物碱	Alkaloids	生物碱	C35H39N5O5	610.3012	609.2951	2.8532	[M+H]+	5.28058097591963	2	0.7525	rp	511-08-0	31116	-	-	C09164	1175.45	555.0	1065.64	788.38	752.56	850.99	461.78	666.7	626.15	N/A	N/A	1400.3	735.97	N/A	N/A	N/A	N/A	387.28	4704.77	N/A	1332.46	30097.69	23452.32	34608.29	15387.67	19376.45	14454.36
MW0052512	T3_positive	cis-5,8,11,14,17-Eicosapentaenoic acid methyl ester	二十碳五烯酸甲酯	FA	脂肪酰类	Others	其它	C21H32O2	317.2433	316.2402	5.5134	[M+H]+	8.12647677250311	2	0.7524	rp	2734-47-6	6421261	-	96532	-	N/A	N/A	260.72	N/A	N/A	N/A	N/A	N/A	N/A	7867.42	3468.35	1093.08	5395.32	898.3	7864.51	571702.73	491741.14	547502.3	N/A	237.77	N/A	173.82	234.56	N/A	24243.96	61171.44	60533.48
MW0011930	T3_positive	1,2-Dimyristoyl-sn-glycero-3-phosphocholine	1,2-二十四烷酰基-sn-甘油-3-磷酸胆碱	GP	甘油磷脂类	PC	磷脂酰胆碱	C36H72NO8P	724.5115	677.4996	7.3127	[M+HCOO+2H]+	9.11494668079679	2	0.7524	rp	18194-24-6	5459377	HMDB0007866	-	-	3206.28	1830.45	N/A	12350.15	4622.46	13909.19	N/A	1658.94	N/A	128275.52	160646.88	170660.74	671635.12	683773.33	658827.25	389506.22	404983.11	367908.74	35820.05	22876.89	15513.97	24288.34	81800.65	100075.91	239953.54	170829.61	196265.67
MW0131236	T3_positive	Hesperetin dihydrochalcone	3-(3-羟基-4-甲氧基苯基)-1-(2，4，6-三羟基苯基）丙-1-酮	Others	其它类	Ketone compounds	酮类化合物	C16H16O6	626.2282	304.0947	4.7782	[2M+NH4]+	7.0281207014010505	2	0.7523	rp	35400-60-3	147608	HMDB0128062	-	-	26932.75	13033.58	13864.82	77728.36	78215.01	64961.41	96142.35	154766.0	159556.11	28104.36	29507.19	27272.49	16231.56	88983.58	16803.68	22639.27	12520.99	20233.78	64368.78	65324.39	63977.58	31916.68	40252.01	38866.13	71629.72	59231.88	48490.38
MW0140759	T3_positive	7-Xylosyltaxol B	7-木糖基紫杉醇 B	Benzene and substituted derivatives	苯及其衍生物	Benzene and substituted derivatives	苯及其衍生物	C50H61NO18	964.4009	963.3889	2.7673	[M+H]+	2.9187522242053903	2	0.7523	rp	90352-19-5	73157312	-	85009	-	1028695.94	978263.55	1130194.25	983058.45	967766.64	1034969.07	1136687.76	1098500.02	1203264.96	147293.77	149617.94	164140.66	136778.51	123643.85	157424.14	335890.61	197071.39	198122.33	6483050.33	6374921.18	11481850.81	7131158.33	3979804.77	5245809.82	2312532.04	2217355.21	1806489.28
MEDP2111	T3_positive	2'-Hydroxy-4,4',6'-trimethoxychalcone	2'-羟基-4,4',6'-三甲氧基查耳酮; 黄卡瓦胡椒素 A	Flavonoids	黄酮	Chalcones	查耳酮	C18H18O5	667.1883	314.1154	4.5683	[2M+K]+	6.393614451726441	2	0.7522	rp	3420-72-2	5355469	HMDB0033586	-	-	13746.11	5835.86	8348.52	28396.23	29758.43	11527.87	25631.4	31398.4	32683.36	17190.82	22046.92	23318.44	75003.05	74635.62	77700.74	62919.35	59743.66	57344.59	14125.43	21159.2	19397.41	9573.27	41536.97	39071.35	53399.33	37703.72	36054.1
MW0137109	T3_positive	7-Methoxyisoflavone	7-甲氧基异黄酮	Flavonoids	黄酮	Isoflavones	异黄酮	C16H12O3	505.173	252.0786	4.678	[2M+H]+	7.55188068077718	2	0.7513	rp	1621-56-3	638006	-	-	-	136702.58	164891.35	159266.04	162873.32	196935.31	316499.67	250497.29	152914.87	181734.4	54806.8	104415.18	183386.17	54750.33	8243.91	10187.43	N/A	46202.14	168779.01	29753.66	27502.7	29719.12	13032.71	19140.72	16337.92	127220.75	90732.89	82792.58
MW0008927	T3_positive	n-Benzylacetamidine	N-苄基乙am	Benzene and substituted derivatives	苯及其衍生物	Benzene and substituted derivatives	苯及其衍生物	C9H12N2	212.1126	148.1	1.3041	[M+CH3CN+Na]+	9.46503096990625	2	0.7511	rp	69981-57-3	445678	-	45561	-	132283.26	112031.58	143776.93	108485.49	109121.09	95435.68	100127.19	91815.49	103683.23	369.24	431.53	3769.62	310.35	N/A	789.5	4087.39	3774.37	255.58	10648.33	195034.34	177437.24	88579.83	60278.9	5075.25	55388.63	49935.14	38638.76
MW0150813	T3_positive	His-Ala-Glu	组氨酸-丙氨酸-谷氨酸	Amino acids and derivatives	氨基酸及其衍生物	Amino acids and derivatives	氨基酸及其衍生物	C14H21N5O6	356.1546	355.1492	2.9859	[M+H]+	4.739753807427861	2	0.7511	rp	64111-99-5	131801121	-	21126	-	69094.07	67184.8	71380.58	71610.74	74780.96	72263.56	95374.25	87213.96	80507.49	6370.7	802.01	7528.66	5403.06	9782.66	6699.98	4181.72	N/A	4504.91	20691.37	27230.82	11609.42	10550.49	24392.16	20854.6	43411.35	28402.69	37328.13
MEDP1235	T3_positive	Dipropyl phthalate	邻苯二甲酸二正丙酯	Others	其它类	Lactones	内酯类化合物	C14H18O4	295.0942	250.1205	3.9493	[M-H+2Na]+	4.80308790500317	2	0.7508	rp	131-16-8	8559	-	-	-	298423.75	298467.0	304200.69	305599.44	294619.1	279087.77	296648.25	366669.61	328024.01	87554.63	83618.46	99232.71	63896.65	92773.87	81026.95	3097.94	96743.28	89259.29	N/A	7705.37	4196.63	6247.99	2161.0	7563.88	102775.67	74120.51	73504.76
MW0110229	T3_positive	H-Tyr-tyr-tyr-OH	H-Tyr-tyr-tyr-OH	Amino acids and derivatives	氨基酸及其衍生物	Amino acids and derivatives	氨基酸及其衍生物	C27H29N3O7	571.2191	507.2006	2.6632	[M+CH3CN+Na]+	6.35580791073949	2	0.7508	rp	7390-78-5	14717800	-	16919	-	598.23	N/A	285.81	372.42	458.0	631.63	1902.95	591.42	N/A	3423.94	3335.91	2322.88	1173.35	859.09	1834.48	2182.56	2996.85	2554.67	20013.63	17717.31	20908.9	11034.88	27047.7	35090.92	16920.83	15566.08	19014.98
MW0148190	T3_positive	3,8-Dihydroxy-1-pentanoyl-6-pentyl-11H-dibenzo(b,e)(1,4)dioxepin-11-one	3,8-Dihydroxy-1-pentanoyl-6-pentyl-11H-dibenzo(b,e)(1,4)dioxepin-11-one	Organic acids	有机酸	Organic acids	有机酸	C23H26O6	443.1451	398.1729	5.0567	[M-H+2Na]+	5.41665823652732	2	0.7508	rp	6320-33-8	233380	-	85104	-	N/A	N/A	N/A	2378.97	N/A	N/A	N/A	N/A	N/A	N/A	N/A	N/A	8176.32	N/A	7945.37	8101.42	N/A	N/A	150844.03	118366.5	126506.5	N/A	15553.83	N/A	23604.04	N/A	13226.74
MW0123887	T3_positive	Ethenodeoxyadenosine	乙氧基腺苷	Heterocyclic compounds	杂环化合物	Heterocyclic compounds	杂环化合物	C12H13N5O3	276.1078	275.1018	1.9202	[M+H]+	3.6542517899818	2	0.7505	rp	68498-25-9	10945668	HMDB0001786	6339	-	247492.59	148684.85	244338.9	351640.09	337558.53	372241.8	435823.8	435832.26	441998.89	36660.49	38593.69	39015.39	50357.87	49692.44	49836.82	55764.76	54582.87	52501.75	160048.23	181098.74	190616.94	192932.89	176166.14	135517.13	158241.96	149135.93	153213.03
MEDN1615	T3_positive	Ile-Pro-Ile	L-异亮氨酸-L-脯氨酸-L-异亮氨酸	Amino acids and derivatives	氨基酸及其衍生物	Amino acids and derivatives	氨基酸及其衍生物	C17H31N3O4	408.1797	341.2315	3.6010000000000004	[M-2H+3Na]+	7.36527608930199	2	0.7502	rp	90614-48-5	94701	-	17467	-	105195.82	101344.92	118226.48	107968.79	108708.65	89186.81	62076.75	82982.15	95283.13	54833.61	90802.28	66333.18	141002.91	147604.94	129749.8	110829.73	117451.94	142159.63	80538.55	64938.34	85057.44	163058.57	182439.01	179892.33	93804.56	93699.28	91834.27
MW0169534	T3_positive	N-benzyl-1-methyl-1H-pyrazolo[3,4-d]pyrimidin-4-amine	N-苄基-1-甲基-1H-吡唑并[3,4-d]嘧啶-4-胺	Benzene and substituted derivatives	苯及其衍生物	Benzene and substituted derivatives	苯及其衍生物	C13H13N5	222.1125	239.1171	8.7467	[M+H-H2O]+	0.6191059600269	2	0.75	rp	105903-56-8	219778	-	96288	-	10127.35	13775.67	13416.47	17740.64	13055.56	4734.24	8951.35	27307.76	17138.06	16379.88	8613.63	10461.56	10969.59	4866.25	4104.04	13688.63	15304.88	8305.86	17656.78	18148.37	20519.97	29375.31	9906.42	13636.67	12478.27	10146.47	15948.17
MW0168654	T3_positive	7(S),17(S)-dihydroxy-8(E),10(Z),13(Z),15(E),19(Z)-Docosapentaenoic Acid	7(S),17(S)-二羟基-8(E),10(Z),13(Z),15(E),19(Z)-二十二碳五烯酸	FA	脂肪酰类	Others	其它	C22H34O4	385.2199	362.2457	2.5991	[M+Na]+	3.46699893498226	2	0.7499	rp	887752-13-8	91886114	-	64758	-	116.13	842.82	1112.41	1679.02	522.27	1003.5	1370.24	752.47	277.84	1513.0	1332.51	2769.18	2747.51	671.2	2343.84	3634.42	4536.23	4663.14	N/A	2363.2	5074.01	N/A	N/A	N/A	669.35	N/A	2537.97
MEDL00572	T3_positive	1,3-Dicaffeoylquinic acid	1,3-O-双咖啡酰奎宁酸(洋蓟酸)	Phenolic acids	酚酸类	Phenolic acids	酚酸类	C25H24O12	499.1094	516.1268	1.0756	[M+H-H2O]+	21.9054395036772	2	0.7496	rp	19870-46-3	6474640	HMDB0030093	-	C10445	571.68	7174.79	1475.91	3000.66	5551.83	30678.52	17423.74	6307.13	45016.22	3710.87	2583.39	14918.81	3555.66	4590.99	7292.64	15382.3	15770.73	7691.88	5154.44	24408.87	21894.87	9755.36	36262.03	N/A	2833.92	6892.74	37689.48
MEDN0810	T3_positive	4-Hydroxycyclohexylcarboxylic acid	4-羟基环己基羧酸	Organic acids	有机酸	Organic acids	有机酸	C7H12O3	327.1228	144.0786	2.0764	[2M+K]+	6.273030892458559	2	0.7493	rp	17419-81-7	151138	HMDB0001988	-	-	4605.76	2395.13	2286.54	8041.79	6850.45	7342.14	11815.63	8235.3	11658.77	1024.27	N/A	411.57	1581.92	4509.58	2420.01	6960.77	2726.7	1705.74	21726.28	26101.7	24372.37	21339.88	20331.29	22451.98	14510.67	10384.17	14986.97
MW0139616	T3_positive	Rutamarin	芸香苦素	Lignans and Coumarins	木脂素和香豆素	Coumarins	香豆素	C21H24O5	379.1502	356.1624	4.7179	[M+Na]+	1.07162519256576	2	0.7490000000000001	rp	14882-94-1	26948	HMDB0030666	-	C09308	325126.12	360783.57	398473.65	788261.94	761171.93	743035.97	1026095.35	997636.96	992766.97	10473.47	11647.26	8283.02	16395.19	14686.85	17521.05	20236.09	16636.26	19014.39	12634.77	16103.55	17872.12	14714.73	15952.67	23276.17	187319.67	248024.51	189899.1
MW0152664	T3_positive	L-Histidine beta-naphthylamide	L-组氨酸 β-萘酰胺	Alkaloids	生物碱	Plumerane	吲哚类生物碱	C16H16N4O	327.1437	280.1324	4.8579	[M+HCOO+2H]+	0.0507353449563652	2	0.7488	rp	7424-15-9	688489	-	44316	-	43094.72	52120.82	43479.87	64619.7	74039.26	42501.17	79888.27	62837.42	72762.95	6586.84	3494.0	2055.75	1324.23	979.69	N/A	3275.41	7715.57	1876.19	1212.69	2172.39	1105.16	1128.56	N/A	917.11	30208.28	21541.45	28536.1
MW0109236	T3_positive	Phenylalanyltyrosine	苯丙氨酰酪氨酸	Amino acids and derivatives	氨基酸及其衍生物	Amino acids and derivatives	氨基酸及其衍生物	C18H20N2O4	679.2616	328.1423	2.9065	[2M+Na]+	9.80071112618671	2	0.7484	rp	17355-18-9	515709	HMDB0029007	23928	-	1351.56	1714.46	1919.88	4270.55	3962.84	2972.8	1203.15	2725.75	2813.32	20556.97	22859.09	779.18	30019.41	15801.46	20053.66	2532.08	885.73	855.19	199768.63	118261.32	148022.23	118538.64	114853.9	123978.26	47168.31	44850.46	60469.84
MW0139580	T3_positive	Rhapontin	土大黄苷	Others	其它类	Stilbene	茋类	C21H24O9	489.1394	420.142	5.3313	[M+Na+HCOOH]+	6.35518304440401	2	0.7483	rp	155-58-8	637213	-	44320	-	N/A	161.05	N/A	3426.94	749.99	N/A	N/A	246.39	1377.71	117555.22	72098.12	117066.05	282745.87	255384.35	259529.11	236736.32	250478.21	243583.33	36260.61	30895.92	5448.32	50356.71	21678.53	4460.92	110577.37	119863.73	81809.74
MW0152576	T3_positive	Leu-Arg	L-亮氨酸-L-精氨酸	Amino acids and derivatives	氨基酸及其衍生物	Amino acids and derivatives	氨基酸及其衍生物	C12H25N5O3	288.1995	287.1957	0.8383	[M+H]+	10.3970404150289	2	0.7481	rp	26607-15-8	152914	HMDB0028923	23800	-	3133581.02	2802270.09	3291041.22	1975036.79	2216336.91	1969688.62	2063738.37	2076142.9	2251401.0	1562858.57	1483966.08	1524172.19	418005.99	496637.29	434744.5	489381.81	452603.57	542410.97	213617.66	176284.07	166059.77	157262.68	159044.82	N/A	1454869.84	1491940.76	1549805.62
MW0108065	T3_positive	Lys-Lys-Lys	赖氨酰赖氨酰赖氨酸	Amino acids and derivatives	氨基酸及其衍生物	Amino acids and derivatives	氨基酸及其衍生物	C18H38N6O4	449.305	402.2955	5.0169999999999995	[M+HCOO+2H]+	7.54349929346847	2	0.7478	rp	13184-14-0 | 25988-63-0	72363	-	18451	-	14929.87	21421.09	12471.27	26998.75	26454.7	18141.54	25895.26	40657.19	24789.03	53391.59	60565.22	47344.45	53967.68	47951.79	50237.21	66590.65	71106.23	67768.64	54943.19	49200.11	42863.38	29052.43	24560.22	28588.2	43112.44	28732.11	34656.54
MEDN0494	T3_positive	8,15-DiHETE	8,15-二羟基二十碳四烯酸	Lipids	脂质	Free fatty acids	游离脂肪酸	C20H32O4	359.2397	336.2301	1.5107	[M+Na]+	8.14175114257409	2	0.7476	rp	77667-08-4	53480358	HMDB0010219	-	-	8293.46	7887.01	7025.08	8482.64	5591.18	5231.49	2243.85	2758.37	2789.33	881.87	527.5	575.66	N/A	N/A	102.12	204.24	N/A	242.25	N/A	N/A	N/A	N/A	N/A	N/A	N/A	N/A	N/A
MW0154369	T3_positive	Neolinustatin	新亚麻氰苷	Alkaloids	生物碱	Alkaloids	生物碱	C17H29NO11	465.2075	423.1741	3.8137	[M+CH3CN+H]+	0.428349852798464	2	0.7475	rp	72229-42-6	119533	HMDB0038482	66915	C08336	40593.02	39461.2	41961.75	11407.08	20199.01	34648.3	14646.27	8115.43	27995.72	4545.92	3455.11	12449.06	229.24	2007.66	3684.35	3883.25	238.58	3783.78	N/A	N/A	N/A	7852.38	4290.99	3140.54	17565.22	22783.57	25516.16
MW0123384	T3_positive	Clerodin	3-脱氧石竹醇	Heterocyclic compounds	杂环化合物	Heterocyclic compounds	杂环化合物	C24H34O7	435.2496	434.2305	4.2211	[M+H]+	23.6652689490008	2	0.7474	rp	464-71-1	442014	-	-	C09075	N/A	452.47	774.0	579.77	N/A	79.37	N/A	N/A	N/A	N/A	2390.58	2097.58	1603.41	2034.67	511.73	8561.86	8405.77	6852.4	359775.1	371575.26	339321.49	218081.83	254040.4	306267.38	116009.44	104431.7	93898.74
MW0000275	T3_positive	Harman	Harman	Alkaloids	生物碱	Alkaloids	生物碱	C12H10N2	365.1706	182.0844	4.7582	[2M+H]+	11.2832752674308	2	0.7473	rp	486-84-0	5281404	HMDB0035196	-	C09209	333193.87	347253.74	380422.67	687906.97	283385.44	694531.76	406112.94	922722.86	795554.36	1477.58	N/A	1249.33	6400.28	92.55	482.64	2303.02	592.83	3864.15	N/A	N/A	1140.41	1977.86	429.86	1529.87	94373.37	208223.6	197144.69
MW0102922	T3_positive	Tributyrin	三丁酸甘油	GL	甘油脂类	TG	甘油三酯	C15H26O6	371.17	302.1729	4.8677	[M+Na+HCOOH]+	7.32642595011157	2	0.7467	rp	60-01-5	6050	HMDB0031094	-	C13870	N/A	N/A	N/A	N/A	N/A	N/A	N/A	1608.2	990.03	6076.2	10296.76	6535.16	1027.39	N/A	1862.76	949.47	3055.03	1319.3	684971.09	661796.9	575964.18	327852.06	306929.43	353859.0	232561.95	210239.05	205354.76
MW0116253	T3_positive	N-1,3-benzoxazol-2-ylguanidine	N-苯并恶唑-2-基胍	Benzene and substituted derivatives	苯及其衍生物	Benzene and substituted derivatives	苯及其衍生物	C8H8N4O	240.0866	176.0698	3.0088	[M+CH3CN+Na]+	3.80243121007595	2	0.7466	rp	39123-82-5	222552	-	96363	-	45392.22	45721.67	49360.91	42307.93	39066.66	39336.54	38543.06	39297.67	87741.22	27164.32	30609.25	22719.45	37508.59	27211.07	30150.32	31499.04	32419.04	28199.12	7251.98	7769.78	2241.85	8775.24	3673.42	1434.48	23723.56	23930.87	21799.92
MW0014489	T3_positive	4-Hydroxybutyric acid	4-羟基丁酸	Organic acids	有机酸	Organic acids	有机酸	C4H8O3	149.023	104.0473	5.4899	[M-H+2Na]+	10.6799328925433	2	0.7466	rp	591-81-1	10413	HMDB0000710	5678	C01991	213448.69	196603.88	220538.37	744084.5	203796.83	218676.96	693620.27	712034.72	184723.73	72663.48	73779.82	99407.71	64285.69	33413.29	59611.79	71188.77	41350.76	51419.81	147995.73	145097.87	144070.93	126569.01	135121.43	134162.5	160191.31	131477.51	138693.35
MW0108433	T3_positive	N-(3-Oxohexanoyl)-L-homoserine lactone	N-(-酮戊酰基)-L-高丝氨酸内酯	Others	其它类	Lactones	内酯类化合物	C10H15NO4	280.0553	213.1001	6.4053	[M-2H+3Na]+	4.53461116748599	2	0.7465	rp	143537-62-6	688505	-	45312	C21198	17987.18	20406.02	21708.57	8533.79	6739.53	6039.36	3282.56	4174.02	5009.36	170056.32	168729.79	168802.75	112320.47	104992.83	133502.01	104924.16	100497.53	94654.07	76129.3	84946.4	72512.81	76975.36	68233.61	95495.16	118566.11	118268.11	120050.73
MW0105949	T3_positive	Aspartylglutamate	天冬氨酰谷氨酸	Amino acids and derivatives	氨基酸及其衍生物	Amino acids and derivatives	氨基酸及其衍生物	C9H14N2O7	263.0959	262.0801	2.3309	[M+H]+	21.547278900015996	2	0.7463	rp	6157-06-8	151403	-	23953	-	N/A	1742.96	5654.44	N/A	4751.91	N/A	673.74	N/A	N/A	6034.68	1486.75	534.19	6339.93	1433.97	1351.4	1065.22	N/A	N/A	318005.58	339782.54	316224.39	184887.23	152993.52	253866.66	23846.19	28516.34	28239.13
MW0105412	T3_positive	H-Lys-Tyr-Lys-OH Acetate salt	H-Lys-Tyr-Lys-OH 醋酸盐	Benzene and substituted derivatives	苯及其衍生物	Benzene and substituted derivatives	苯及其衍生物	C23H39N5O7	438.2705	497.2849	6.3048	[M+H]+	0.373200762826856	2	0.7463	rp	35193-18-1	71308588	-	43913	-	46423.47	42463.52	78565.54	79079.14	37378.33	57003.31	75124.94	67308.15	58330.89	359.06	N/A	2262.99	2946.37	N/A	N/A	252.89	871.2	1185.67	N/A	164.36	1193.69	1084.93	N/A	240.73	22409.92	11229.11	22045.44
MW0107238	T3_positive	Methyl hippurate	2-苯甲酰胺基乙酸甲酯	Others	其它类	Lactones	内酯类化合物	C10H11NO3	158.0596	193.0739	2.8069	[M+H-2H2O]+	1.13862803246434	2	0.7462	rp	1205-08-9	14566	HMDB0000859	5822	-	19980.91	20974.89	21985.54	23975.09	19060.31	20009.56	13154.6	18335.17	19722.84	18750.64	20978.63	22003.07	33484.31	35216.87	35130.23	35137.65	34529.76	36362.44	5685.94	4858.32	3860.73	6093.25	4022.23	6340.57	16074.39	23248.72	21455.82
MW0154160	T3_positive	3-oxo-N-[(3S)-2-oxotetrahydrofuran-3-yl]tetradecanamide	3-氧代-N-[(3S)-2-氧代四氢呋喃-3-基]十四酰胺	Others	其它类	Lactones	内酯类化合物	C18H31NO4	668.4728	325.2253	7.5291	[2M+NH4]+	2.58592203888013	2	0.7459	rp	177158-19-9	9883786	-	64792	-	90.38	1052.43	371.23	223.59	N/A	1077.05	885.8	891.37	576.54	21233.96	27031.84	21757.31	45814.82	112447.36	58591.53	45667.39	43561.31	55843.23	10443.67	11651.21	11125.01	968.9	17816.76	19283.44	14650.36	37820.8	28730.6
MW0113884	T3_positive	Aloeresin A	芦荟树脂 A	Flavonoids	黄酮	Other Flavonoids	其它类黄酮	C28H28O11	563.1495	540.1632	2.9	[M+Na]+	7.83987181275787	2	0.7459	rp	74545-79-2	5317657	-	-	C17781	57.81	911.22	N/A	4950.12	1958.13	1730.39	1754.6	4310.62	121.98	N/A	1863.74	418.25	219.14	394.04	1903.81	3772.15	1313.17	2667.89	19376.22	21461.83	11413.32	25486.39	29084.3	21750.39	18226.52	20444.76	18739.77
MW0000464	T3_positive	Thebaine	蒂巴因	Alkaloids	生物碱	Isoquinoline alkaloids	异喹啉类生物碱	C19H21NO3	334.1401	311.1521	3.6784	[M+Na]+	10.315524897635	2	0.7459	rp	115-37-7	5324289	-	-	C06173	4828.11	1134.13	937.09	2278.86	725.92	1356.45	1079.51	2240.75	1465.98	151241.79	167581.68	157511.69	134042.72	126214.23	119008.72	102385.72	100461.66	103430.48	12589.59	1936.56	12530.68	1648.86	1901.37	930.49	6239.91	13745.91	20903.95
MW0054123	T3_positive	Isopimaric acid	异海松酸	Terpenoids	萜类	Ditepenoids	二萜	C20H30O2	349.2375	302.2246	7.763999999999999	[M+HCOO+2H]+	1.28704890755671	2	0.7458	rp	5835-26-7	442048	HMDB0036811	-	C09118	181654.18	150096.52	157778.35	140203.08	152024.27	142939.26	150030.84	247669.77	278339.19	36861.74	38079.57	34400.39	30798.45	18122.13	22793.31	34367.01	29844.31	22519.43	27582.22	52087.94	24560.2	24101.18	20504.57	10716.8	591204.92	138180.37	100707.16
MW0105167	T3_positive	FAPy-adenine	4，6-二氨基-5-甲酰氨基嘧啶	Heterocyclic compounds	杂环化合物	Heterocyclic compounds	杂环化合物	C5H7N5O	307.1312	153.0651	3.0558	[2M+H]+	7.45383630260221	2	0.7458	rp	5122-36-1	114926	HMDB0004816	7080	C06502	11790.07	9678.03	7685.66	16870.87	29695.94	5677.59	32319.71	N/A	13423.49	3493.24	1100.68	4548.36	757.18	1592.84	2817.71	3012.42	7175.88	2778.46	4444.03	1401.31	1931.95	498.1	4343.93	3642.55	7946.91	7315.32	6710.27
MW0110142	T3_positive	Trp-tyr	色氨酸-酪氨酸	Amino acids and derivatives	氨基酸及其衍生物	Amino acids and derivatives	氨基酸及其衍生物	C20H21N3O4	512.1479	367.1532	1.9202	[M+Na]+	6.77808798297722	2	0.7457	rp	19653-76-0	88184	HMDB0029095	23826	-	484385.83	484537.61	572856.13	408586.55	358755.93	376432.4	297732.93	271736.69	298246.71	222763.77	281177.14	290347.0	135735.51	126988.86	122876.92	161116.06	149599.61	160281.53	90692.44	101143.75	108491.78	92504.48	91640.23	82634.14	182758.9	180402.26	193968.41
MW0000731	T3_positive	(4-Hydroxy-3-methoxyphenyl)ethanol	高香草醇; 4-羟基-3-甲氧基苯乙醇	Phenolic acids	酚酸类	Phenolic acids	酚酸类	C9H12O3	337.1619	168.0786	3.1262	[2M+H]+	9.09027972738841	2	0.7451	rp	2380-78-1	16928	HMDB0038925	-	-	N/A	N/A	1483.23	824.31	N/A	N/A	N/A	N/A	96.85	6934.53	5308.88	6520.97	6124.16	7009.52	12380.0	19194.0	21059.67	11668.89	54208.33	56457.95	60114.69	51369.42	58894.88	66770.78	12660.86	13059.08	6616.62
MW0108922	T3_positive	Tiglylglycine	N-糖基甘氨酸	Amino acids and derivatives	氨基酸及其衍生物	Amino acids and derivatives	氨基酸及其衍生物	C7H11NO3	337.1397	157.0739	3.484	[2M+Na]+	6.8538965899733695	2	0.7451	rp	35842-45-6	6441567	HMDB0000959	4246	-	205814.87	210331.99	218623.52	468726.2	1052810.69	471016.09	589198.46	570708.33	602398.55	10287.93	7778.72	5712.32	7540.68	5526.23	6665.38	2599.12	620.27	1017.9	928.57	N/A	826.41	60.16	N/A	N/A	157560.31	160667.88	152127.71
MW0150595	T3_positive	Gly-Pro-Glu	甘氨酸-脯氨酸-谷氨酸	Amino acids and derivatives	氨基酸及其衍生物	Amino acids and derivatives	氨基酸及其衍生物	C12H19N3O6	386.091	301.1274	4.439	[M+K+HCOOH]+	8.38383608012805	2	0.745	rp	32302-76-4	3080768	-	20209	-	34510.0	33499.48	44352.72	65410.34	89082.2	93048.01	129368.2	89581.15	86890.4	4770.41	4464.82	5192.29	6262.39	6128.2	5111.14	1372.03	2970.43	2672.65	N/A	1425.42	N/A	N/A	1862.53	2208.5	16435.81	16024.3	15647.62
MW0105748	T3_positive	Arg-Ser	L-精氨酰-L-丝氨酸	Amino acids and derivatives	氨基酸及其衍生物	Amino acids and derivatives	氨基酸及其衍生物	C9H19N5O4	330.1396	261.1437	1.2543	[M+Na+HCOOH]+	6.414787492445839	2	0.7448	rp	70921-62-9	7021454	HMDB0028718	23674	-	201005.77	174965.11	225670.56	416851.31	383956.7	391256.92	282266.41	292584.3	330661.2	45823.11	46500.59	47928.63	16939.88	24861.67	31057.21	27602.08	24498.83	24434.49	28494.48	35947.06	36914.94	12710.29	14075.89	13372.6	129319.9	118344.84	105353.82
MW0063654	T3_positive	Ethyl stearate	Ethyl stearate	Lipids	脂质	Free fatty acids	游离脂肪酸	C20H40O2	359.3159	312.3028	5.7186	[M+HCOO+2H]+	0.5080378700483831	2	0.7445	rp	111-61-5	8122	HMDB0034156	-	-	28264.85	24128.03	8578.1	254.18	183580.63	9951.89	210454.98	38995.14	79558.73	41625.53	4044.58	7077.53	1845.68	80725.2	391969.0	24057.9	19416.48	18577.31	274165.9	301281.0	187214.96	17677.99	270917.66	299147.65	38370.31	464263.82	527860.1
MW0016414	T3_positive	Carvyl acetate	乙酸香芹酯	Terpenoids	萜类	Monoterpenoids	倍萜	C12H18O2	195.1376	194.1307	6.6244	[M+H]+	1.5992740699744	2	0.7443	rp	97-42-7	7335	HMDB0038046	-	-	54857.86	190663.25	58792.59	46792.68	35694.79	22819.37	49793.76	35864.73	43058.32	23878.79	33742.53	38904.46	56653.53	51503.84	49452.32	84869.5	78392.78	81909.27	12729.46	6562.37	5630.85	11814.57	6458.47	11453.57	50535.33	35661.19	33524.16
MW0112702	T3_positive	3',4'-Dimethoxyacetophenone	3,4-二甲氧基苯基甲基酮	Others	其它类	Ketone compounds	酮类化合物	C10H12O3	383.149	180.0786	2.2919	[2M+Na]+	7.898878354950511	2	0.7441	rp	1131-62-0	14328	HMDB0301758	-	-	1031.53	3612.64	1872.21	7318.91	5176.64	9785.76	9448.68	7788.23	9270.48	2021.99	2280.84	1722.06	916.0	1592.03	2598.79	1804.21	1158.44	926.04	172664.35	159841.19	231357.39	64385.13	53935.28	88122.94	29571.51	31821.51	68223.66
MW0105671	T3_positive	H-Arg-Pro-OH	Arg Pro	Amino acids and derivatives	氨基酸及其衍生物	Amino acids and derivatives	氨基酸及其衍生物	C11H21N5O3	289.2018	271.1644	0.8383	[M+NH4]+	8.74599349245386	2	0.7439	rp	2325-51-1	332964	-	23679	-	386431.58	374272.04	416405.6	256876.68	282641.03	252355.32	259606.45	264976.0	279853.8	209263.69	182768.13	188690.28	63633.95	54218.72	59206.43	70148.82	63837.6	50602.58	9138.88	27605.51	27168.39	12623.39	21524.17	N/A	173492.97	198463.36	192177.38
MW0127881	T3_positive	3',4'-Dimethoxy-2'-hydroxychalcone	（2E)-1-(2-羟基-3，4-二甲氧基苯基)-3-苯基丙-2-烯-1-酮	Others	其它类	Ketone compounds	酮类化合物	C17H16O4	586.2401	284.1049	4.9569	[2M+NH4]+	10.2463765319545	2	0.7437	rp	82964-34-9 | 7478-65-1	5385206	HMDB0133973	-	-	53340.17	19863.54	23135.23	115343.42	96191.1	86895.99	124339.01	87817.1	119529.14	6769.29	7117.06	6005.47	8027.21	5099.99	5045.91	5840.02	1874.39	2386.38	11637.55	1717.69	N/A	125.41	201.62	142.68	36432.49	32856.33	32441.23
MW0014451	T3_positive	4-Dihydroboldenone	4-二氢丁二酮	Others	其它类	Ketone compounds	酮类化合物	C19H28O2	577.4326	288.2089	6.3852	[2M+H]+	17.0460694221767	2	0.7437	rp	10529-96-1	12133279	HMDB0006035	-	-	N/A	2182.44	N/A	430.16	N/A	397.69	N/A	N/A	290.96	N/A	1156.75	1269.77	904.75	N/A	370.1	N/A	874.31	300.71	101399.86	84584.39	82217.71	61737.13	66350.03	83689.79	22267.54	16559.72	17668.9
MW0124225	T3_positive	Garcinone C	大蒜素C	Others	其它类	Ketone compounds	酮类化合物	C23H26O7	397.1607	414.1679	4.3197	[M+H-H2O]+	13.0353100024649	2	0.7429	rp	76996-27-5	44159808	HMDB0029511	-	-	54248.14	72637.72	51961.21	151274.82	196105.77	387562.17	288208.78	170166.53	377241.43	1914.67	1215.81	1668.41	1395.38	2892.56	2587.44	667.77	1999.64	410.7	684.61	510.47	N/A	966.73	1441.94	1308.09	14134.99	14114.14	11535.08
MW0054480	T3_positive	Lyngbic acid	灵二酸	Lipids	脂质	Free fatty acids	游离脂肪酸	C15H28O3	551.3732	256.2038	5.4305	[2M+K]+	6.45404275197818	2	0.7427	rp	70607-97-5	11065049	-	65452	-	1918.43	1272.93	N/A	2706.18	1916.5	1584.97	1819.44	1516.11	414.36	70592.55	100984.99	123263.58	147769.33	173493.88	138405.11	123273.17	111668.35	111236.12	76059.68	70641.86	64434.11	118964.53	115086.97	99641.92	87568.98	64968.94	69699.85
MEDN1616	T3_positive	Val-Pro-Leu	缬氨酸-脯氨酸-亮氨酸	Amino acids and derivatives	氨基酸及其衍生物	Amino acids and derivatives	氨基酸及其衍生物	C16H29N3O4	372.1767	327.2158	4.439	[M-H+2Na]+	24.7011989098667	2	0.7421	rp	90614-49-6	146208	-	44661	-	1604.58	N/A	4081.8	2254.46	2920.97	N/A	317.43	3407.21	2025.72	N/A	69.78	N/A	83.68	N/A	890.88	N/A	N/A	N/A	118678.92	116650.06	113868.35	80234.56	74887.65	87727.52	49646.23	31058.38	53860.93
MW0103482	T3_positive	Adenylosuccinic acid	腺苷琥珀酸酯	Nucleotides and derivatives	核苷酸及其衍生物	Nucleotides and derivatives	核苷酸及其衍生物	C14H18N5O11P	481.1057	463.074	1.5497	[M+NH4]+	9.13167249465083	2	0.7411	rp	19046-78-7	447145	HMDB0000536	-	C03794	19568.71	19748.45	20717.56	23255.67	21259.96	22701.86	15802.42	17329.99	18807.74	17297.03	17276.72	19432.71	6577.71	8822.46	7363.01	6167.97	6996.99	5876.16	94677.08	100144.28	102601.0	56743.3	53924.9	40831.71	49855.09	58092.85	48400.04
MEDTN00896	T3_positive	N-acetyl-5-aminosalicylic acid	N-乙酰-5-氨基水杨酸	Benzene and substituted derivatives	苯及其衍生物	Benzene and substituted derivatives	苯及其衍生物	C9H9NO4	259.0763	195.0532	2.5291	[M+CH3CN+Na]+	12.0111438700121	2	0.741	rp	51-59-2	65512	HMDB0060602	-	-	29425.41	26619.15	31335.94	32218.01	25212.17	26010.6	20462.39	18514.75	36156.21	8840.54	12312.63	9644.79	1273.82	2671.77	N/A	1299.4	33327.87	832.95	36338.87	28806.59	28378.83	16957.68	29949.66	24498.04	24200.78	17050.85	16681.85
MEDL02002	T3_positive	Erucic acid	芥酸	Lipids	脂质	Free fatty acids	游离脂肪酸	C22H42O2	321.3154	338.3185	7.9993	[M+H-H2O]+	2.06174623258448	2	0.7408	rp	112-86-7	5281116	HMDB0002068	6470	C08316	43338.69	70754.79	24836.64	49251.84	67309.28	25834.93	57220.77	34182.74	51911.66	65044.81	62042.46	72080.81	48810.75	56492.42	40823.44	38593.42	49337.07	56136.3	68384.45	85702.03	59165.19	49468.92	55659.75	49012.2	90881.85	84847.24	76019.3
MW0010461	T3_positive	[8]-Dehydrogingerdione	1-脱氢-[8]-姜辣二酮	Phenolic acids	酚酸类	Phenolic acids	酚酸类	C19H26O4	589.2123	318.1831	5.0894	[M+H]+	1.1934486135948899	2	0.7405	rp	77334-08-8	131752598	HMDB0039277	-	-	8773.36	N/A	9048.61	N/A	18264.6	N/A	N/A	9896.91	34367.69	50147.11	65116.58	54213.41	73327.37	35850.29	65312.59	80227.59	88614.34	97056.26	17544.64	9970.14	11773.34	4457.12	3005.06	8944.36	57413.77	61765.48	49499.52
MW0004299	T3_positive	4,4'-Oxydianiline	4-(4-氨基苯氧基）苯胺	Benzene and substituted derivatives	苯及其衍生物	Benzene and substituted derivatives	苯及其衍生物	C12H12N2O	423.1804	200.095	3.7601	[2M+Na]+	7.02629233972108	2	0.7401	rp	101-80-4 | 121509-79-3 | 287476-22-6	7579	-	-	-	8015.31	65846.8	57268.41	15130.87	16751.63	N/A	N/A	25907.4	20708.78	152185.01	172576.08	201746.2	72453.18	78047.69	149169.27	162995.21	166504.49	164977.87	716012.01	705446.94	2344.95	583248.53	779149.23	1045159.38	532656.41	467794.4	442079.33
MW0149288	T3_positive	Friedelin	弗里德林	Others	其它类	Ketone compounds	酮类化合物	C30H50O	409.3822	426.3862	6.4656	[M+H-H2O]+	0.7459674015950559	2	0.7399	rp	559-74-0	91472	-	-	C08626	14403.6	18576.67	20257.26	32590.92	28798.79	6506.74	32966.73	58848.92	20924.93	44080.63	46507.21	47000.09	99022.53	99031.21	99046.18	91300.29	87370.58	93906.57	101671.08	82351.92	78537.75	102835.45	112486.52	118577.22	88595.21	55876.3	68831.69
MW0144828	T3_positive	Ala-ile	丙氨酸异亮氨酸	Amino acids and derivatives	氨基酸及其衍生物	Amino acids and derivatives	氨基酸及其衍生物	C9H18N2O3	443.2314	202.1317	3.5385	[2M+K]+	8.168818896438461	2	0.7398	rp	29727-65-9	7408079	-	65241	-	16667.66	2939.14	3499.28	2295.6	19968.5	15826.65	30948.26	14748.25	22251.84	17248.84	16918.22	16431.68	1459.68	1332.06	2148.2	23787.9	23921.45	25712.52	764020.3	671409.09	597313.4	350315.79	240038.53	497928.66	13581.86	24232.2	19493.53
MEDN0675	T3_positive	Methyl stearate	硬脂酸甲酯	Lipids	脂质	Free fatty acids	游离脂肪酸	C19H38O2	407.1078	298.2872	3.2446	[2M+Na]+	11.6625426613734	2	0.7393	rp	112-61-8	8201	HMDB0034154	-	-	N/A	946.58	N/A	N/A	N/A	515.82	589.17	488.04	770.56	N/A	N/A	N/A	129.1	350.13	N/A	225.44	245.94	N/A	586.88	3035.52	443.6	7744.37	6498.31	931.84	N/A	N/A	N/A
MW0115161	T3_positive	Polygodial	寥二醛	Terpenoids	萜类	Sesquiterpenoids	倍半萜	C15H22O2	469.3309	234.162	5.175	[2M+H]+	2.49664408343534	2	0.7392	rp	6754-20-7 | 33118-34-2	72503	-	-	C09712	113209.27	116171.72	97762.8	49896.51	71153.06	153230.37	80276.27	66657.28	69044.97	509705.87	430820.6	461942.96	400202.14	415221.46	430994.39	406350.48	436904.03	457119.05	171907.5	126255.05	172005.66	215793.46	448701.72	224936.66	225448.4	246581.48	192401.76
MEDL02149	T3_positive	Acetaminophen glucuronide	P-醋氨酚-葡萄糖苷酸	Others	其它类	Ketone compounds	酮类化合物	C14H17NO8	328.1026	327.0954	3.0659	[M+H]+	3.8604537249398194	2	0.7392	rp	16110-10-4	83944	HMDB0010316	-	-	31945.22	33339.0	30146.84	12639.95	12587.43	8754.33	16501.32	16783.62	21737.18	3125.01	6479.21	5664.89	4124.04	7032.31	5331.95	9690.48	8029.47	5653.29	5840.58	14169.8	3405.85	1233.37	7801.44	566.98	19818.32	15492.54	17857.55
MW0009117	T3_positive	Phenpromethamine	苯丙甲胺	Alkaloids	生物碱	Alkaloids	生物碱	C10H15N	337.2012	149.1204	7.3715	[2M+K]+	8.248945700159991	2	0.7389	rp	93-88-9	22276	-	85071	-	380457.95	358356.31	218313.21	311267.41	211220.86	329772.61	387304.42	367328.65	394608.58	427224.98	447641.19	438375.64	212025.03	251553.59	225666.9	335351.33	343667.19	317902.25	556035.1	553305.32	540267.09	507820.0	463701.46	289500.61	445998.65	377357.2	282533.75
MW0053624	T3_positive	Ginsenoside Rg3	20(S)-人参皂苷 Rg3	Terpenoids	萜类	Triterpene Saponin	三萜皂苷	C42H72O13	785.4841	784.4973	6.7928	[M+H]+	0.22223013973012698	2	0.7389	rp	14197-60-5 | 11019-45-7	9918693	-	94105	C20778	107826.65	82618.01	118693.8	68337.28	85613.59	82006.53	87437.35	70649.6	62720.96	901.0	3137.72	N/A	19581.05	15011.12	21287.26	3414.24	7506.76	3262.24	7872.97	3023.84	10768.32	11878.41	13783.26	26349.34	17480.88	7481.13	22335.4
MW0143998	T3_positive	7-Oxodehydroepiandrosterone 3-acetate	7-氧脱氢表雄酮 3-乙酸酯	Others	其它类	Lactones	内酯类化合物	C21H28O4	383.1471	344.1988	2.7673	[M+K]+	8.49289268742837	2	0.7386	rp	1449-61-2 | 216484-91-2	9798229	-	84948	-	22655.06	14895.02	25629.76	82123.07	82715.23	74450.16	115726.92	103297.76	104758.55	1871.06	3417.34	3169.71	1146.96	1528.96	661.66	84.83	678.8	1424.5	308.93	1202.61	450.15	472.38	854.3	821.35	15808.72	9779.0	7091.62
MW0152955	T3_positive	Lys-Glu-Gly	L-赖氨酸-L-谷氨酸-L-甘氨酸	Amino acids and derivatives	氨基酸及其衍生物	Amino acids and derivatives	氨基酸及其衍生物	C13H24N4O6	396.1862	332.1696	3.0659	[M+CH3CN+Na]+	5.47437646503113	2	0.7384	rp	57866-06-5	7408130	-	20611	-	84380.69	86985.1	83309.22	54829.28	69229.46	69456.39	75623.19	74964.39	76679.25	1958.14	2207.51	4348.6	3401.32	2751.01	2515.32	3158.95	5048.3	444.0	10431.68	15218.68	6869.25	4535.55	22714.56	10098.86	29001.26	22881.73	25790.14
MW0138537	T3_positive	Isorotenone	异丁烯酮	Others	其它类	Ketone compounds	酮类化合物	C23H22O6	395.1449	394.1416	2.9464	[M+H]+	6.122022677459429	2	0.7374	rp	549-22-4	6453092	-	43639	-	59309.84	64413.67	61131.06	166182.68	160063.15	170269.27	174577.57	209726.37	172241.88	760.87	11036.98	2747.17	N/A	876.48	N/A	3153.92	6260.92	N/A	N/A	N/A	N/A	N/A	N/A	N/A	7400.36	5996.88	N/A
MW0144848	T3_positive	L-Alanyl-L-tryptophan	L-丙氨酰-L-色氨酸	Amino acids and derivatives	氨基酸及其衍生物	Amino acids and derivatives	氨基酸及其衍生物	C14H17N3O3	384.1147	275.127	1.6277	[M+H]+	6.3569157175891196	2	0.7367	rp	16305-75-2	85362	HMDB0013209	-	-	10541.6	41807.47	16371.65	27909.48	33344.34	39015.01	65100.46	57153.7	33749.5	14294.33	14777.44	21350.17	26703.93	26701.13	14793.56	18011.8	43566.23	11458.68	460502.37	179606.17	188774.31	277085.21	74511.75	125773.97	45804.34	121564.67	164819.36
MW0133704	T3_positive	4'-Methoxyflavanone	4′-甲氧基黄烷酮	Flavonoids	黄酮	Flavones	黄酮	C16H14O3	323.0996	254.0943	1.9202	[M+Na+HCOOH]+	2.3673879950081296	2	0.7364	rp	3034-08-0 | 97005-76-0	102928	-	-	C19895	55305.4	55827.03	68033.37	43332.31	15339.03	49006.07	47764.34	28963.31	40166.22	23819.14	42560.18	33419.25	13793.27	14587.21	16245.83	17272.7	34101.86	20251.39	N/A	N/A	992.3	N/A	276.42	N/A	17304.0	15951.34	19568.27
MW0132606	T3_positive	3',4'-Dimethoxyflavone	3',4'-二甲氧基黄酮	Flavonoids	黄酮	Flavones	黄酮	C17H14O4	587.1759	282.0892	4.5583	[2M+Na]+	10.4943544711965	2	0.7362	rp	4143-62-8	688674	HMDB0246111	44014	-	9974.22	5946.39	1225.7	6306.23	11836.42	4257.79	25841.24	25802.4	10861.96	123576.53	130009.97	206647.86	321938.09	247387.64	241946.05	261878.12	238957.36	352969.63	28693.18	22337.84	19754.57	25947.27	28869.5	26438.56	63858.63	72379.99	78411.17
MW0125873	T3_positive	Nomifensine maleate	马来酸诺米芬新	Benzene and substituted derivatives	苯及其衍生物	Benzene and substituted derivatives	苯及其衍生物	C20H22N2O4	239.1491	354.158	2.9788	[M+H]+	11.809915927472	2	0.7356	rp	32795-47-4 | 24524-90-1	5358907	-	44345	-	419900.18	429219.69	427466.72	312544.62	337024.38	306250.5	247993.96	181587.78	208538.34	317452.08	298862.33	307396.84	333735.95	248877.68	231673.27	394342.94	483334.5	465158.92	56809.88	75320.68	40611.14	77552.36	65136.17	42436.65	236847.17	195856.81	176366.9
MW0107291	T3_positive	His-Asp	组氨酸-天门冬氨酸	Amino acids and derivatives	氨基酸及其衍生物	Amino acids and derivatives	氨基酸及其衍生物	C10H14N4O5	375.0929	270.0964	3.0659	[M+H-H2O]+	3.5737046249551	2	0.7356	rp	41658-60-0	7020094	HMDB0028881	-	-	9827.62	10214.49	9824.0	19482.5	21609.79	21351.71	30879.59	28459.38	29209.49	25012.06	24493.85	25077.95	54431.59	51560.74	52646.72	53739.96	53335.28	55295.75	3184.72	5251.54	8981.28	14935.32	11046.58	18016.29	28565.29	23921.66	23224.61
MW0114924	T3_positive	Di-N-acetylchitobiose	二-N-乙酰壳二糖	Others	其它类	Saccharides	糖类	C16H28N2O11	466.2042	424.1693	2.8234	[M+CH3CN+H]+	3.75292276612383	2	0.7353	rp	13088-78-3	160244	HMDB0062702	-	-	1152.73	N/A	N/A	N/A	N/A	N/A	N/A	308.15	N/A	10895.65	3782.16	13785.69	17671.77	13990.65	13701.59	17498.55	19689.66	14256.04	145356.2	119158.04	170558.07	166118.98	148952.76	140520.1	30156.75	52473.85	46272.05
MW0126737	T3_positive	Tetrahydropapaveroline	四氢罂粟碱	Alkaloids	生物碱	Isoquinoline alkaloids	异喹啉类生物碱	C16H17NO4	305.1497	287.1158	4.7179	[M+NH4]+	1.44841652982564	2	0.7353	rp	4747-99-3	18519	HMDB0012486	-	C06350	129552.59	127320.03	154575.02	387472.6	411522.78	389288.8	504146.62	594063.61	533712.48	13219.1	14339.18	8871.45	24560.37	21642.78	23685.12	10829.09	17299.33	13863.16	7938.67	N/A	8155.86	4571.27	5795.47	3665.62	134931.27	146735.34	134439.45
MW0108684	T3_positive	N-Arachidonoyl-L-Serine	N-花生四烯酸-L-丝氨酸	Amino acids and derivatives	氨基酸及其衍生物	Amino acids and derivatives	氨基酸及其衍生物	C23H37NO4	414.2576	391.2723	4.0847	[M+Na]+	4.24162748057933	2	0.7351	rp	187224-29-9	10596625	-	44904	-	56045.73	67474.03	75966.66	65063.06	64572.13	67429.16	56470.25	47547.45	49171.82	503.96	128.33	268.8	180.72	N/A	N/A	N/A	N/A	N/A	N/A	N/A	N/A	N/A	N/A	N/A	N/A	30917.76	38178.34
MW0109227	T3_positive	Phenylalanylserine	苯丙氨酰丝氨酸	Amino acids and derivatives	氨基酸及其衍生物	Amino acids and derivatives	氨基酸及其衍生物	C12H16N2O4	407.1125	252.111	4.3998	[M+HCOO+2H]+	10.577145309744699	2	0.735	rp	16053-39-7	193508	HMDB0029004	-	-	775.02	391.96	1672.92	1304.53	817.96	N/A	99.77	462.88	1286.01	59428.94	51127.4	56506.06	93404.81	100222.15	92566.79	117198.78	114986.76	108996.16	6777.3	10222.13	9029.32	7440.1	10140.74	N/A	31105.04	27399.13	28016.57
MW0054771	T3_positive	[(2R,3R,4R,5R,6S,7S,8R,13R,14R,16S,17S,18R)-8-acetyloxy-5,7,14-trihydroxy-6,16,18-trimethoxy-13-(methoxymethyl)-11-methyl-11-azahexacyclo[7.7.2.12,5.01,10.03,8.013,17]nonadecan-4-yl] benzoate	美沙乌头碱	Alkaloids	生物碱	Terpenoid alkaloids	萜类生物碱	C33H45NO11	700.303	631.2993	5.7085	[M+Na+HCOOH]+	11.2578839334536	2	0.7347	rp	2752-64-9	23641113	-	-	-	132836.64	134849.76	146800.87	86357.18	108555.77	105207.82	87997.56	90886.46	86029.25	868.33	740.67	N/A	400.84	3643.45	901.9	N/A	N/A	993.2	1420.24	N/A	762.05	1003.0	1233.26	N/A	55567.52	38722.88	51340.94
MW0113918	T3_positive	alpha-Pyrrolidinopropiophenone	α-吡咯烷基苯丙酮	Others	其它类	Ketone compounds	酮类化合物	C13H17NO	270.0822	203.13099999999997	2.2919	[M-2H+3Na]+	4.5260719799955496	2	0.7347	rp	19134-50-0	209045	-	85090	-	59829.49	59500.98	69038.42	70487.08	90121.82	93571.5	94832.8	70743.14	59587.05	35846.4	38458.97	39358.1	24218.28	22003.67	27234.15	23280.45	23336.1	22510.92	195.29	2494.52	741.68	1731.33	2670.55	2859.87	66515.91	52609.59	57918.35
MW0109662	T3_positive	Ser-Gly	丝氨酰甘氨酸	Amino acids and derivatives	氨基酸及其衍生物	Amino acids and derivatives	氨基酸及其衍生物	C5H10N2O4	347.1233	162.0641	4.2799	[2M+Na]+	1.6996149125247901	2	0.7341	rp	687-63-8	7009644	HMDB0029039	65063	-	46842.42	68661.54	78220.65	92354.32	24405.08	65668.27	66492.73	110656.28	71649.98	73776.57	132380.99	6543.63	159350.01	106121.21	98564.12	984.54	114896.25	89109.95	109320.26	88866.42	90819.84	122863.22	84379.81	120850.1	77394.25	71288.82	23364.75
MW0011852	T3_positive	1,2-Didecanoyl-sn-glycero-3-phosphocholine	1,2-二癸酰基PC	GP	甘油磷脂类	PC	磷脂酰胆碱	C28H56NO8P	642.2747	565.3744	4.9267	[M-H+2K]+	8.24908924100925	2	0.7339	rp	3436-44-0	16219892	-	45204	-	N/A	6191.87	2901.11	2040.35	1311.99	349.95	N/A	N/A	2564.39	35976.73	45927.17	36742.85	16430.06	14145.67	14635.51	15315.15	20000.64	20898.63	15692.63	7843.44	3860.91	3752.14	3823.19	4409.01	6234.12	5898.33	5075.41
MW0109185	T3_positive	Phe-Met	苯丙氨酰-蛋氨酸	Amino acids and derivatives	氨基酸及其衍生物	Amino acids and derivatives	氨基酸及其衍生物	C14H20N2O3S	373.0368	296.1195	4.4787	[M-H+2K]+	0.556727904950094	2	0.7338	rp	15080-84-9	7010506	HMDB0029001	65195	-	N/A	N/A	N/A	348.46	N/A	N/A	440.1	N/A	N/A	24403.22	23693.08	21448.52	28179.69	N/A	30347.9	34078.99	30975.64	31894.08	331.69	1610.99	N/A	855.67	N/A	N/A	14710.83	5003.17	5679.62
MW0052411	T3_positive	Dimethyl succinate	丁二酸二甲酯	Others	其它类	Ketone compounds	酮类化合物	C6H10O4	293.1168	146.0579	3.7557	[2M+H]+	13.237173822489	2	0.7338	rp	106-65-0	7820	HMDB0033837	-	-	20363.93	39058.95	43667.21	73357.03	68380.16	74791.11	75813.57	77843.4	78176.1	110641.26	109517.91	113492.13	102412.9	96684.89	88837.12	108562.08	117646.89	105079.64	496680.18	557089.87	518682.3	567073.9	621503.1	384365.81	429243.91	136988.46	277251.96
MW0139710	T3_positive	Silicristin	水飞蓟亭	Flavonoids	黄酮	Flavanonols	二氢黄酮醇	C25H22O10	483.1193	482.1213	1.0756	[M+H]+	21.0957781723309	2	0.733	rp	33889-69-9	441764	-	67150	C08717	1367.5	5625.33	3906.73	11137.54	11911.91	8303.75	18689.69	14572.51	16524.88	6284.4	5638.86	7172.05	21197.91	26544.15	23254.63	34630.85	29360.14	24413.94	41139.21	39653.27	27524.4	32457.95	27038.19	61695.05	23250.89	37637.78	29987.35
MW0055473	T3_positive	(-)-Oleoside 11-methyl ester	木樨榄苷-11-甲酯	Terpenoids	萜类	Monoterpenoids	倍萜	C17H24O11	446.1653	404.1319	3.8063	[M+CH3CN+H]+	0.42602700078078704	2	0.7325	rp	60539-23-3	131753164	HMDB0041550	-	-	221297.31	132496.86	140129.35	208699.72	127890.39	212602.24	168727.48	477873.16	287086.1	38012.07	30538.82	40698.1	86875.83	55266.48	62881.33	46786.01	59055.46	74238.24	7054.36	5890.31	6174.94	4684.55	8382.03	17219.81	77182.97	82269.19	64818.21
MW0108047	T3_positive	Lysylglutamic acid	赖氨酰谷氨酸	Amino acids and derivatives	氨基酸及其衍生物	Amino acids and derivatives	氨基酸及其衍生物	C11H21N3O5	344.1456	275.1481	2.1943	[M+Na+HCOOH]+	9.25255161007499	2	0.7325	rp	45234-02-4	7010502	HMDB0028950	-	-	23835.64	23829.98	26786.95	19197.95	26056.37	25753.36	29876.65	27139.44	28176.61	9514.76	14520.85	6504.37	13958.87	13911.53	5978.42	12414.08	11131.5	17616.5	52655.75	66407.52	38276.59	54217.32	185100.19	242752.57	312495.92	291254.3	301834.33
MW0009307	T3_positive	Oxycarboxin	羟卡波辛	Benzene and substituted derivatives	苯及其衍生物	Benzene and substituted derivatives	苯及其衍生物	C12H13NO4S	557.1067	267.0565	5.4899	[2M+Na]+	13.901264104247101	2	0.7324	rp	5259-88-1	21330	-	-	-	N/A	N/A	N/A	134389.59	N/A	N/A	147162.93	N/A	N/A	27906.61	22090.86	22352.02	24627.58	24876.67	18305.65	17418.6	13936.54	15495.21	5763.15	4544.82	7913.02	14716.21	13892.01	15924.34	48538.92	13704.13	11430.05
MW0109179	T3_positive	Phenylalanylleucine	苯丙氨酸亮氨酸	Amino acids and derivatives	氨基酸及其衍生物	Amino acids and derivatives	氨基酸及其衍生物	C15H22N2O3	557.3475	278.163	5.175	[2M+H]+	12.076425897209	2	0.7321	rp	3303-55-7	76808	-	23831	-	16344.8	17842.12	17497.06	N/A	N/A	N/A	N/A	N/A	N/A	29355.63	97131.31	34163.14	35237.26	34760.26	42862.6	28268.5	31989.63	64765.59	44553.9	30856.68	31767.99	25743.27	20205.03	22236.76	25700.29	10509.86	13674.63
MW0146348	T3_positive	Asp-His	天冬氨酰-组氨酸	Amino acids and derivatives	氨基酸及其衍生物	Amino acids and derivatives	氨基酸及其衍生物	C10H14N4O5	558.2342	270.0964	5.0169999999999995	[2M+NH4]+	7.870657970029839	2	0.7316	rp	22677-56-1	-	-	-	-	879.35	761.35	N/A	2365.99	N/A	5395.43	5540.09	N/A	6736.3	182456.32	215998.25	151508.59	560430.59	495811.34	505293.07	323791.75	319748.72	338513.88	9780.66	5831.07	3840.24	4019.49	4861.89	496.75	119775.01	118474.63	100131.59
MW0119782	T3_positive	3-Vinyl-1,2-dithiacyclohex-4-ene	3-乙烯基-1,2-二硫代环己基-4-烯	Heterocyclic compounds	杂环化合物	Heterocyclic compounds	杂环化合物	C6H8S2	186.0338	144.0067	9.2924	[M+CH3CN+H]+	17.2497846549646	2	0.7314	rp	62488-52-2	525328	-	263591	-	21762.2	19152.71	19753.82	11699.98	19998.62	20831.67	19794.27	19714.31	20217.63	11174.95	17919.1	20084.32	13956.85	15790.43	17057.45	15403.48	17236.42	16568.26	12819.19	20515.62	7831.71	17877.18	19720.78	13376.4	11734.6	10830.56	17697.15
MW0063496	T3_positive	Secologanin	裂环马钱素	Terpenoids	萜类	Monoterpenoids	倍萜	C17H24O10	389.1269	388.1369	2.6293	[M+H]+	3.9887291450213502	2	0.7312	rp	19351-63-4	161276	-	-	C01852	10567.37	9431.9	13990.46	23797.64	19693.6	26210.25	6758.36	18125.53	23974.33	1694.11	N/A	N/A	833.93	2074.64	847.83	N/A	648.94	N/A	3149.7	5788.18	2031.44	919.16	N/A	N/A	908.99	1973.26	1352.26
MW0106770	T3_positive	gamma-Glutamylglutamate	γ-谷氨酰谷氨酸	Amino acids and derivatives	氨基酸及其衍生物	Amino acids and derivatives	氨基酸及其衍生物	C10H16N2O7	321.0621	276.0958	2.5991	[M-H+2Na]+	3.60566965497355	2	0.731	rp	1116-22-9	92865	HMDB0011737	-	C05282	267.03	N/A	N/A	254.61	271.12	N/A	N/A	134.85	N/A	8272.14	7660.04	8137.87	20070.15	24415.66	28266.95	18982.43	17339.08	16842.8	N/A	294.06	210.29	2329.1	651.31	N/A	12681.75	14245.89	11892.5
MW0128339	T3_positive	(E)-5-(4-Methoxystyryl)benzene-1,3-diol	白藜芦醇-4-甲醚	Others	其它类	Stilbene	茋类	C15H14O3	327.0652	242.0943	3.8137	[M+K+HCOOH]+	1.27734848490491	2	0.7303	rp	33626-08-3	6255462	-	43565	-	59078.0	55160.0	58469.89	67096.88	63112.97	62016.57	65304.07	59416.61	65782.99	15082.99	19455.52	15743.72	12241.26	8572.9	7992.73	14582.37	14600.78	12781.33	N/A	N/A	N/A	N/A	N/A	N/A	22890.12	21953.62	23186.62
MW0114048	T3_positive	Catalposide	梓苷	Terpenoids	萜类	Monoterpenoids	倍萜	C22H26O12	505.1337	482.1424	4.7622	[M+Na]+	4.6514624698688	2	0.7302	rp	6736-85-2	93039	-	-	-	39722.52	16580.13	26180.97	57054.55	25869.39	72147.68	69000.68	86105.72	32412.48	216471.15	34705.56	281070.49	89523.56	464151.79	625184.25	75560.06	81585.82	89333.24	144032.0	13595.37	137096.01	384288.79	382473.07	397798.85	275577.25	236649.44	227324.4
MW0124733	T3_positive	Macluraxanthone	3-羟基布朗酮	Flavonoids	黄酮	Other Flavonoids	其它类黄酮	C23H22O6	395.1451	394.1416	3.543	[M+H]+	7.30716362994599	2	0.73	rp	5848-14-6	5281646	-	-	-	307090.7	296266.44	298389.27	782983.3	760002.79	1009753.16	2511469.26	1022525.24	2553272.88	167.01	833.23	N/A	2252.58	515.18	1328.18	N/A	N/A	N/A	N/A	N/A	N/A	379.28	N/A	N/A	28923.66	99978.18	72632.95
MW0056732	T3_positive	9-Hexadecenoic acid	叔-9-十六碳烯酸	Lipids	脂质	Free fatty acids	游离脂肪酸	C16H30O2	296.2587	254.2246	6.9553	[M+CH3CN+H]+	1.65706795002052	2	0.7295	rp	10030-73-6	5282745	HMDB0012328	-	-	10879.93	7541.84	7711.14	24109.52	24006.91	26904.13	29695.48	29871.86	28639.71	109766.98	113666.07	134462.78	223493.54	229775.09	218174.59	217438.27	197645.74	195750.32	23070.77	14934.86	12586.22	42136.86	38303.71	51248.03	135352.88	83591.77	78798.9
MW0153280	T3_positive	Lys-Trp	L-赖氨酸-L-色氨酸	Amino acids and derivatives	氨基酸及其衍生物	Amino acids and derivatives	氨基酸及其衍生物	C17H24N4O3	332.1869	332.1848	7.1952	[M+]+	6.548680970013269	2	0.7295	rp	50674-18-5	4369395	HMDB0028962	-	-	852.55	N/A	N/A	140.71	N/A	N/A	8033.41	1224.27	3231.87	284.44	N/A	3013.27	7691.22	4797.53	5636.73	N/A	3654.19	1195.49	N/A	N/A	N/A	N/A	386.4	831.63	2136.65	2756.12	1787.12
MEDN1172	T3_positive	Sphinganine 1-phosphate	二氢鞘氨醇-1-磷酸	Lipids	脂质	Sphingolipids	鞘脂	C18H40NO5P	346.2591	381.2644	6.6443	[M+H-2H2O]+	16.0934627373877	2	0.7291	rp	19794-97-9	644260	HMDB0001383	3512	C01120	9758.8	6264.73	8321.33	4975.35	7404.86	5918.82	5198.44	7488.73	3168.39	10316.17	9178.67	16042.94	34550.48	42442.42	25314.54	11392.67	16222.47	14099.81	14697.05	9904.15	13104.49	26326.82	24083.98	26168.46	14333.59	10248.33	8219.17
MW0110228	T3_positive	Tyrosyl-tyrosyl-phenylalanine	Tyr Tyr Phe	Amino acids and derivatives	氨基酸及其衍生物	Amino acids and derivatives	氨基酸及其衍生物	C27H29N3O6	560.1854	491.2056	4.6979	[M+Na+HCOOH]+	10.9029466541012	2	0.7283	rp	108322-11-8	130070	-	22956	-	54020.62	50778.41	33975.57	48393.43	70929.47	71357.54	57003.91	55455.95	52335.38	17161.47	28638.96	37185.3	32934.38	28681.51	31684.21	44485.38	39495.45	48177.0	2311.18	4084.07	4034.95	4305.75	1681.6	5062.22	19625.14	33377.53	30686.84
MW0152404	T3_positive	Leu-Leu-Phe	L-亮氨酸-L-亮氨酸-L-苯丙氨酸	Amino acids and derivatives	氨基酸及其衍生物	Amino acids and derivatives	氨基酸及其衍生物	C21H33N3O4	414.2333	391.2471	4.6581	[M+Na]+	7.536486694951611	2	0.7277	rp	74479-02-0	7408573	-	15658	-	322336.75	287149.34	368855.15	277916.46	233314.46	318247.62	292997.94	304673.7	223605.94	52529.23	48773.23	44759.86	53409.28	43400.74	55217.48	27269.31	37797.25	20623.51	77025.27	63448.72	82703.06	87279.51	38031.08	93813.88	195612.94	174820.09	161385.96
MW0153497	T3_positive	Met-Arg-Phe	L-蛋氨酸-L-精氨酸-L-苯丙氨酸	Amino acids and derivatives	氨基酸及其衍生物	Amino acids and derivatives	氨基酸及其衍生物	C20H32N6O4S1	453.219	452.2206	4.7982	[M+H]+	9.70262798062198	2	0.7273	rp	67368-25-6	49864682	-	17281	-	47673.14	56345.76	47753.59	42269.88	77380.31	101759.29	99297.02	55452.36	50396.96	N/A	N/A	3407.86	1120.7	1843.16	434.34	647.57	92.41	1130.53	22115.1	15885.04	5656.67	1588.29	3153.53	1935.76	10766.56	7397.65	4073.08
MW0106629	T3_positive	HMB-Val-Ser-Leu-VE	HMB-Val-Ser-Leu-VE	Amino acids and derivatives	氨基酸及其衍生物	Amino acids and derivatives	氨基酸及其衍生物	C26H39N3O7	506.2684	505.2788	3.543	[M+H]+	11.076516513227501	2	0.7271	rp	862891-04-1	11752486	-	64627	-	6614.48	3184.6	5051.51	2955.54	3729.96	2939.37	2821.11	2064.28	1196.42	34334.8	37426.36	41384.68	18657.7	12343.57	12410.45	5276.71	9801.43	7650.12	N/A	494.16	N/A	N/A	N/A	1860.43	5012.59	1838.92	4557.15
MW0168432	T3_positive	1,2-bis(heptanoylthio) Glycerophosphocholine	1,2-双(庚酰硫基)甘油磷酸胆碱	GP	甘油磷脂类	PC	磷脂酰胆碱	C22H44NO6PS2	536.2276	513.2348	4.2342	[M+Na]+	8.28533326974741	2	0.727	rp	89019-63-6	57369907	-	63009	-	17841.29	13185.01	26662.81	7352.89	22395.6	4598.67	6709.98	9208.97	14631.96	25124.37	21496.04	23995.35	21334.74	15349.32	16729.84	90438.8	94514.36	88435.51	81655.37	67830.99	75975.21	65696.89	63487.36	105637.65	65691.83	51648.17	64546.97
MW0063602	T3_positive	Soyasapogenol A	齐墩果-12-烯-3,21,22,23-四醇 (大豆皂醇 A)	Terpenoids	萜类	Triterpene	三萜	C30H50O4	457.3667	474.3709	7.8229999999999995	[M+H-H2O]+	8.86506406430391	2	0.7267	rp	508-01-0	12442849	HMDB0034505	-	C17419	2893.25	1890.58	1261.63	2641.0	2140.71	3616.26	4965.11	4412.89	3057.0	47754.67	53318.43	56715.07	111623.0	111000.63	95703.04	109883.21	80482.25	80105.19	72131.3	69723.47	69206.69	45663.71	56463.54	118286.04	84488.86	51840.11	40668.42
MW0108636	T3_positive	N-Acetyl-L-citrulline	乙酰瓜氨酸	Amino acids and derivatives	氨基酸及其衍生物	Amino acids and derivatives	氨基酸及其衍生物	C8H15N3O4	452.2468	217.1063	3.1061	[2M+NH4]+	2.19862866740901	2	0.7267	rp	33965-42-3	656979	HMDB0000856	-	C15532	1125.84	1157.24	455.9	288.19	N/A	1470.39	350.26	1940.13	1304.0	952.68	737.96	729.94	50.65	418.74	176.91	930.39	1626.08	704.42	37991.89	28393.44	37119.06	20519.32	19020.13	26948.69	9004.9	11473.05	8966.29
MW0013395	T3_positive	1-hexadecanoyl-2-(5Z,8Z,11Z,14Z-eicosatetraenoyl)-sn-glycero-3-phosphoethanolamine	2-花生四烯酰基-1-棕榈酰基-sn-甘油-3-磷酸乙醇胺	GP	甘油磷脂类	PE	磷脂酰乙醇胺	C41H74NO8P	740.5215	739.5152	8.7272	[M+H]+	0.622861398743199	2	0.7265	rp	70812-59-8	9546800	HMDB0008937	-	-	117573.45	291124.26	371007.8	409380.91	435480.23	374206.88	40077.67	19669.63	17826.99	43990.53	36132.27	32522.47	978.42	42305.52	25756.05	86517.14	102678.71	110391.85	3668.1	7930.59	10122.59	17010.71	3962.25	20669.54	658.84	71356.03	124077.01
MW0138262	T3_positive	Glabranin	光甘草宁	Flavonoids	黄酮	Flavanones	二氢黄酮	C20H20O4	649.2854	324.1362	5.3551	[2M+H]+	13.4608956780861	2	0.7265	rp	41983-91-9	124049	HMDB0032104	-	C09752	314916.54	261832.5	196643.44	797473.18	676866.11	295495.03	298853.14	972072.51	340038.69	11544.2	4544.05	30309.94	2023.0	311.57	3640.98	9721.37	4063.31	9047.3	3707.42	1944.11	1431.92	1871.95	1808.89	1598.57	278201.25	245292.02	241620.04
MW0116932	T3_positive	1-deoxy-D-xylulose	1-脱氧-D-木酮糖	Others	其它类	Saccharides	糖类	C5H10O4	227.1377	134.0579	1.4517	[M+H]+	4.95090731249093	2	0.7265	rp	60299-43-6	9548569	HMDB0001292	6138	C06257	66289.39	62536.61	71555.25	61890.04	62453.29	61863.75	61315.47	63142.22	66292.5	9149.4	10851.5	10321.14	9059.19	7098.49	7750.67	7140.59	7334.03	9480.12	6723.84	9871.84	9396.28	5814.44	16011.92	7892.77	12096.23	27086.88	26409.16
MW0150470	T3_positive	Gly-Pro-Phe	甘氨酸-脯氨酸-苯丙氨酸	Amino acids and derivatives	氨基酸及其衍生物	Amino acids and derivatives	氨基酸及其衍生物	C16H21N3O4	319.1536	319.1532	1.4418	[M+]+	10.427973145112901	2	0.7264	rp	70393-97-4	10403659	-	22242	-	18685.22	15799.74	19266.2	19496.23	12771.42	19596.08	8743.61	7424.31	13507.92	17933.06	5337.02	6308.55	3983.06	2775.94	5827.12	4507.82	5504.23	5497.64	120528.27	184922.05	79895.0	125543.17	148656.01	112889.51	19987.06	43946.79	34034.58
MW0055291	T3_positive	Geraniol	橙花醇	Terpenoids	萜类	Terpene	萜类	C10H18O	223.1328	154.1358	4.8181	[M+Na+HCOOH]+	5.8391059675244605	2	0.7261	rp	106-25-2	643820	HMDB0005812	-	C09871	45248.32	49260.33	43229.99	51250.68	27455.09	33112.72	33658.17	32103.24	33731.22	6049.5	7033.17	4086.24	6430.13	4273.19	5620.76	4167.75	4215.58	4380.22	2291.85	1480.07	2261.07	2278.09	1691.58	283.14	23324.31	22261.5	24354.91
MW0001218	T3_positive	Propylene glycol dibenzoate	DL-丙二醇二苯甲酸酯	Benzene and substituted derivatives	苯及其衍生物	Benzene and substituted derivatives	苯及其衍生物	C17H16O4	307.0929	284.1049	3.4439	[M+Na]+	2.45831822994091	2	0.726	rp	19224-26-1	517637	HMDB0040412	-	-	973147.64	1005164.42	1025849.12	1150426.55	1204311.54	1130583.88	1152185.76	1357183.36	1285078.12	198297.04	208302.9	196658.35	254400.48	238161.0	233616.91	234692.04	228011.62	226146.17	81953.23	87972.47	92531.74	68288.73	99545.46	111890.81	411973.55	475821.62	451045.41
MW0103070	T3_positive	Valerenic acid	缬草烯酸	Terpenoids	萜类	Sesquiterpenoids	倍半萜	C15H22O2	469.3313	234.162	5.9872	[2M+H]+	3.9211790489066	2	0.7259	rp	3569-10-6	6440940	HMDB0030016	-	C09743	11708.99	10041.37	16763.6	14189.9	13748.24	3709.74	8354.1	13627.01	29633.96	194801.41	153995.7	192861.22	127158.33	124814.33	121387.63	201205.89	196823.45	199132.32	270856.91	303633.47	481478.24	23901.38	67614.91	95221.22	56418.34	94365.96	106914.76
MW0003006	T3_positive	2-Diphenylmethylpiperidine	2-DPMP	Benzene and substituted derivatives	苯及其衍生物	Benzene and substituted derivatives	苯及其衍生物	C18H21N	318.1187	251.1674	3.0458	[M-2H+3Na]+	0.322188572567939	2	0.7258	rp	519-74-4	160506	-	85086	-	17654.79	23113.98	25358.3	52785.7	44098.96	41494.59	43100.89	50065.23	44616.36	N/A	N/A	N/A	N/A	2733.99	N/A	N/A	11622.74	N/A	N/A	N/A	N/A	N/A	N/A	N/A	15937.0	15674.61	15159.85
MW0010792	T3_positive	(+)-trans-Chrysanthemic acid	反式菊酸	Organic acids	有机酸	Organic acids	有机酸	C10H16O2	235.0715	168.115	1.7719999999999998	[M-2H+3Na]+	5.45754768495499	2	0.7258	rp	4638-92-0	16747	-	-	C09842	51815.81	64599.77	78151.27	72487.23	74489.59	78590.06	86799.22	84747.68	87157.79	706.99	1506.13	2430.17	2022.67	2649.32	N/A	917.23	5983.98	2440.06	N/A	N/A	541.06	N/A	N/A	N/A	14702.78	11595.05	13099.86
MW0152632	T3_positive	H-Leu-val-OH	亮氨酰-缬氨酸	Amino acids and derivatives	氨基酸及其衍生物	Amino acids and derivatives	氨基酸及其衍生物	C11H22N2O3	715.2637	230.16299999999998	5.1867	[2M+K]+	0.422397127988056	2	0.7256	rp	13588-95-9	6993116	-	65129	-	35359.61	45101.51	61591.84	25379.62	37011.81	N/A	34148.81	14521.89	44417.66	384330.66	350808.9	212447.25	154919.92	145242.94	141267.37	170267.27	185674.64	191385.45	31535.39	32565.34	21665.66	24266.76	26734.5	28069.19	79929.26	123824.09	79201.88
MEDP1341	T3_positive	1-(9Z,12Z-octadecadienoyl)-sn-glycero-3-phosphocholine	LPC(18:2/0:0)	Lipids	脂质	LPC	溶血磷脂酰胆碱	C26H50NO7P	1039.674	519.3325	6.7535	[2M+H]+	3.34017560860004	2	0.7248	rp	22252-07-9	11005824	HMDB0010386	-	-	51279.8	45615.57	38064.68	53697.39	34388.22	32429.67	62356.29	31241.55	48302.08	1995222.75	2793658.81	2690116.27	2570301.84	2414260.99	2588805.02	2870271.99	2886398.12	2630658.53	14231818.15	12899449.76	12409775.35	1169019.21	1613300.83	2356185.97	4268206.87	2110807.33	2405335.55
MW0108426	T3_positive	N-(3-Indolylacetyl)-L-isoleucine	N-(3-吲哚基乙酰基)-L-异亮氨酸	Amino acids and derivatives	氨基酸及其衍生物	Amino acids and derivatives	氨基酸及其衍生物	C16H20N2O3	352.1596	288.1474	4.1624	[M+CH3CN+Na]+	11.099458590138099	2	0.7248	rp	57105-45-0	644226	-	34533	-	155443.35	137871.77	190419.67	322360.15	286969.44	218245.82	297653.65	343356.54	546687.71	22078.66	13482.98	10235.72	13673.23	15827.3	11082.79	17520.37	18060.09	17042.89	79630.15	28615.26	75867.53	74170.45	82845.57	89977.09	156794.27	144538.99	100859.44
MW0009131	T3_positive	N-Methyltyramine	N-甲基酪胺	Benzene and substituted derivatives	苯及其衍生物	Benzene and substituted derivatives	苯及其衍生物	C9H13NO	330.0781	151.0997	2.1746	[M-H+2Na]+	14.8160007650233	2	0.7243	rp	370-98-9	9727	HMDB0003633	-	C02442	1811.47	2771.25	3273.01	2172.77	948.83	2583.43	2527.96	710.56	2298.31	1903.9	5797.81	2099.25	1385.98	1339.82	2083.36	3339.67	1877.38	5857.12	37454.28	39581.03	33941.61	118234.56	109715.06	71678.22	23974.93	39875.13	34321.39
MEDL01773	T3_positive	2,4,5-Trimethoxybenzaldehyde	2,4,5-三甲氧基苯甲醛	Phenolic acids	酚酸类	Phenolic acids	酚酸类	C10H12O4	235.0457	196.0736	0.6002	[M+K]+	7.636388420024789	2	0.7236	rp	4460-86-0	20525	HMDB0029648	-	-	1919.76	1628.02	2763.85	2732.24	2807.05	3646.56	3993.37	2304.53	1388.63	3496.61	2432.34	2258.04	3692.43	965.11	1508.19	3074.81	1754.13	3764.53	2951.09	1841.75	2463.4	682.98	1063.81	3393.56	1321.89	4898.02	2969.64
MW0137454	T3_positive	Avenanthramide A	燕麦蒽酰胺 A	Alkaloids	生物碱	Phenolamine	酚胺	C16H13NO5	300.0945	299.0794	3.4038	[M+H]+	10.174499650048599	2	0.7232	rp	108605-70-5	5281157	HMDB0038577	-	C08472	16679.24	33566.4	14811.61	N/A	14286.87	2785.21	46211.47	16742.16	15831.62	69766.78	70566.47	73526.18	39272.37	26714.09	34966.26	59095.22	57737.06	56263.69	214120.61	208145.62	194173.27	169746.61	152364.09	211368.67	16872.27	69974.05	63954.95
MW0111055	T3_positive	Dihomo-gamma-linolenoylethanolamide	8，11，14-二十碳三烯酰乙醇酰胺；N-(8Z，11Z，14Z-二十碳三烯酰基)-乙醇酰胺	Alcohol and amines	醇、胺类	Amines	胺类	C22H39NO2	737.5221	349.2981	7.4896	[2M+K]+	12.733396425121601	2	0.7229	rp	150314-34-4	5282272	HMDB0013625	-	C13828	N/A	N/A	N/A	N/A	773.84	358.4	N/A	N/A	731.06	15190.68	25179.96	21769.92	169816.45	170722.66	158906.57	81885.4	85140.09	77848.29	N/A	N/A	N/A	3325.43	N/A	N/A	46363.51	43301.79	43723.46
MW0118875	T3_positive	Pyridine-2-carbothioamide	吡啶-2-硫代碳酰胺	Alcohol and amines	醇、胺类	Amines	胺类	C6H6N2S	182.9985	138.0252	0.6399	[M-H+2Na]+	6.76098906005507	2	0.722	rp	5346-38-3	1549499	-	-	-	22148.43	23050.15	20688.07	30135.41	29941.99	31603.8	32103.98	31915.47	31288.49	18031.08	17271.45	18851.06	22070.29	25325.55	25727.47	26956.29	28095.85	20649.06	11530.21	13231.61	12862.83	12594.58	10452.5	11310.83	33237.54	26960.72	24032.92
MW0009727	T3_positive	Deprenyl	DL-异戊二烯	Benzene and substituted derivatives	苯及其衍生物	Benzene and substituted derivatives	苯及其衍生物	C13H17N	254.0866	187.1361	0.9766	[M-2H+3Na]+	8.12478900002134	2	0.722	rp	14611-51-9	5195	HMDB0015171	-	C07245	19310.3	34436.21	25514.77	22452.62	20786.41	22740.23	45469.61	29298.11	48909.29	15419.07	10953.64	10820.93	7209.55	6662.63	6438.08	10140.89	11412.96	7369.28	49876.61	49537.9	46357.36	20177.55	30146.15	42256.19	35192.47	33701.67	40452.97
MW0054126	T3_positive	Isopropyl linoleate	亚油酸异丙酯	Others	其它类	Lactones	内酯类化合物	C21H38O2	364.3214	322.2872	6.4857	[M+CH3CN+H]+	1.46940775508142	2	0.7218	rp	22882-95-7	5352860	-	265070	-	N/A	N/A	N/A	239318.85	243824.8	245053.87	62987.14	65242.05	68478.04	11466.81	7818.16	14589.22	3114.14	3017.01	3012.2	266.24	9888.06	2800.45	1119.16	N/A	1838.02	257.89	N/A	538.58	48682.2	41695.94	41180.55
MW0129481	T3_positive	Angolensin	1-(2,4-二羟苯基)-2-(4-甲氧基苯基）丙-1-酮	Others	其它类	Ketone compounds	酮类化合物	C16H16O4	562.2505	272.1049	5.6528	[2M+NH4]+	11.527104499079499	2	0.7214	rp	642-39-7	3584988	HMDB0141947	-	-	36079.44	35272.45	34738.15	30555.58	29213.98	45773.33	41823.85	21937.08	45580.11	608.22	922.09	N/A	N/A	N/A	309.69	1154.46	N/A	3584.74	1045.04	76.92	557.0	829.42	692.11	1419.11	22523.03	23543.6	18778.62
MW0153947	T3_positive	Monoacetyldapsone	单乙酰氨苯砜	Benzene and substituted derivatives	苯及其衍生物	Benzene and substituted derivatives	苯及其衍生物	C14H14N2O3S	291.0841	290.0725	1.9786	[M+H]+	11.555684322530599	2	0.7211	rp	565-20-8	11257	-	1930	-	100156.6	95651.76	95985.99	76183.01	71284.8	75268.11	84782.79	83661.82	76281.17	719.38	662.37	1378.76	994.98	N/A	1066.87	2824.56	287.3	744.32	30999.96	19589.66	29547.8	23503.38	30454.2	37944.37	26817.61	19689.31	25812.56
MW0055314	T3_positive	CID 14021529	尼罗河金银楝素	Terpenoids	萜类	Triterpene	三萜	C30H48O3	457.3666	456.3603	4.6182	[M+H]+	1.00662543184375	2	0.7211	rp	115404-57-4	14021529	-	43672	-	41974.28	38458.75	55968.27	58882.17	56754.99	47424.56	44575.26	46575.81	42876.4	29064.6	32989.64	36353.25	57887.33	56905.23	125588.04	121176.66	54046.23	62945.95	17638.95	14790.18	24206.06	23108.07	27642.29	7641.34	37609.93	48930.48	48908.73
MW0109127	T3_positive	Phenylalanyl-phenylalanyl-phenylalanine	苯丙氨酰-苯丙氨酰-苯丙氨酸	Amino acids and derivatives	氨基酸及其衍生物	Amino acids and derivatives	氨基酸及其衍生物	C27H29N3O4	460.2162	459.2158	3.9301	[M+H]+	11.4631463328079	2	0.7207	rp	2578-81-6	75739	-	16469	-	318211.41	292430.35	289101.33	202710.9	204619.7	153865.25	200493.36	222566.74	208897.79	250489.45	230602.9	205761.83	49669.89	42925.17	45268.94	43466.11	47065.95	42561.43	N/A	10283.86	33589.43	39473.58	16110.39	26713.67	49876.38	70684.73	39342.37
MW0168585	T3_positive	gamma-Aminobutyric acid	γ-氨基丁酸	Organic acids	有机酸	Organic acids	有机酸	C4H9NO2	470.2961	103.0633	5.6608	[2M+K]+	9.20867023037161	2	0.7202	rp	56-12-2	119	HMDB0000112	-	C00334	68918.94	74070.21	91774.88	88719.38	49505.33	67243.9	73741.0	77966.21	71673.22	4289.89	4705.43	1721.73	N/A	4788.8	817.95	4828.29	3344.08	23434.45	4401.0	689.57	1899.49	307.66	1258.73	3223.36	31388.0	42080.59	27724.57
MW0014757	T3_positive	5-Geranyloxy-7-methoxycoumarin	5-香叶氧基-7-甲氧基香豆素	Lignans and Coumarins	木脂素和香豆素	Coumarins	香豆素	C20H24O4	351.1557	328.1675	3.3044	[M+Na]+	2.58752915001992	2	0.7202	rp	7380-39-4	6441377	HMDB0032954	-	-	59030.93	253716.37	227424.52	622192.52	112647.57	630827.6	803639.92	777872.79	798189.61	8413.15	9889.78	6018.04	9678.27	9029.32	6686.43	6045.66	7955.69	2949.15	N/A	146.9	N/A	608.08	100.64	N/A	268857.07	225389.2	212003.89
MW0011520	T3_positive	trans-3-Hexen-1-ol	反式-3-己烯-1-醇	Alcohol and amines	醇、胺类	Alcohols	醇类	C6H12O	218.2112	100.0888	3.4991	[2M+NH4]+	0.9080634849567559	2	0.7199	rp	928-97-2 | 544-12-7	5284503	-	-	-	N/A	N/A	N/A	N/A	N/A	263.82	142.17	N/A	N/A	24382.23	26356.4	24826.12	31495.96	32015.03	29375.74	68151.18	68849.78	65328.54	N/A	N/A	N/A	N/A	3184.72	7331.87	14572.92	13084.08	12582.64
MEDN0838	T3_positive	N-Methyl-D-aspartic acid	N-甲基-D-天冬氨酸	Amino acids and derivatives	氨基酸及其衍生物	Amino acids and derivatives	氨基酸及其衍生物	C5H9NO4	194.067	147.0532	1.5577	[M+HCOO+2H]+	4.6618039274903795	2	0.7198	rp	6384-92-5	22880	HMDB0002393	6662	C12269	8115.7	7824.0	9628.91	9328.89	10893.31	10614.37	7438.59	8401.25	8346.03	8810.35	8959.85	9144.31	8132.69	7185.02	8027.84	11033.14	13872.38	12984.46	6183.23	4646.51	5660.41	29479.07	30062.72	28174.44	13879.61	16669.81	14435.45
MEDL02046	T3_positive	2-Indolecarboxylic acid	吲哚-2-甲酸	Alkaloids	生物碱	Plumerane	吲哚类生物碱	C9H7NO2	361.0536	161.0477	1.1851	[2M+K]+	14.1622283648246	2	0.7198	rp	1477-50-5	72899	HMDB0002285	6593	-	55678.33	63166.3	60069.93	39091.4	42174.53	40667.77	54688.26	40092.83	49707.76	6610.56	7003.24	4725.64	896.79	1085.57	2059.71	4310.82	4962.64	174.29	22610.86	23377.37	28566.05	18774.68	20355.46	36009.49	24219.29	20887.94	24814.37
MEDP0781	T3_positive	2-Undecanone	2-十一烷酮	Others	其它类	Ketone compounds	酮类化合物	C11H22O	341.3527	170.1671	6.5453	[2M+H]+	6.643891197484209	2	0.7195	rp	112-12-9	8163	HMDB0033713	-	C01875	10858.87	19364.39	17921.74	4170.86	1205.76	1327.19	880.66	948.55	2038.97	22270.29	17054.53	16984.49	91862.37	80774.27	86446.56	21562.03	18264.53	20407.0	4277.75	468.8	1053.98	7794.92	16492.72	18674.54	13076.87	18610.54	16533.44
MW0158235	T3_positive	Trp-Pro-Tyr	色氨酸-脯氨酸-酪氨酸	Amino acids and derivatives	氨基酸及其衍生物	Amino acids and derivatives	氨基酸及其衍生物	C25H28N4O5	464.2131	464.20599999999996	2.8069	[M+]+	12.0016682850697	2	0.7194	rp	62690-32-8	71383786	-	22583	-	N/A	78.29	102.1	1092.25	N/A	868.39	189.05	782.7	886.06	N/A	N/A	309.18	1184.43	N/A	470.27	1849.88	1968.41	874.7	94522.18	83938.93	125325.44	58528.73	70105.81	121387.34	29300.52	34741.23	27966.52
MW0112757	T3_positive	3-Benzoyl-6-phenyl-pyran-2,4-dione	3-苯甲酰基-6-苯基-2H-吡喃-2,4（3H)-二酮	Benzene and substituted derivatives	苯及其衍生物	Benzene and substituted derivatives	苯及其衍生物	C18H12O4	339.0825	292.0736	1.9592	[M+HCOO+2H]+	8.246604602533129	2	0.7192	rp	602-98-2	221786	-	96345	-	34935.48	34401.4	37609.62	43931.61	42406.04	46993.33	46989.76	46033.33	50998.49	149279.79	167659.6	175997.67	237832.06	229622.75	225863.12	208529.86	200183.33	201079.06	120913.96	116595.92	92174.65	92259.78	93744.98	72715.33	108160.84	101145.51	103499.7
MW0061609	T3_positive	Phomenone	苯美酮	Terpenoids	萜类	Sesquiterpenoids	倍半萜	C15H20O4	567.2342	264.1362	1.3632	[2M+K]+	0.23830735117581503	2	0.7185	rp	55785-58-5	93306	-	-	C09708	317.7	110.29	455.35	3987.21	273.21	85.22	N/A	173.78	95.25	7832.95	5258.01	1852.93	7021.0	4553.68	3864.18	16477.96	15716.54	14487.29	984595.55	643570.25	930602.49	706962.64	728108.02	1154212.96	234403.31	243950.03	276055.27
MW0148496	T3_positive	N-acetylsphinganine	N-乙酰鞘氨醇	SL	鞘脂类	SPH	鞘氨醇	C20H41NO3	344.3161	343.3086	7.5487	[M+H]+	1.1341644524520702	2	0.7182	rp	13031-64-6	6610273	-	43402	-	14013.17	5768.2	4552.94	5137.14	4038.13	4490.84	14862.84	7275.24	11776.07	74413.43	103697.08	107165.47	290129.7	250144.72	259305.91	265530.22	238279.43	219193.97	83327.69	75171.72	68564.82	101886.04	89269.22	79239.76	210313.7	99690.78	86751.15
MW0133705	T3_positive	4'-Methoxyflavone	4'-甲氧黄酮	Flavonoids	黄酮	Flavones	黄酮	C16H12O3	505.1708	252.0786	5.135	[2M+H]+	14.0831429046295	2	0.718	rp	4143-74-2	77793	-	44058	-	9938.79	1139.51	N/A	N/A	N/A	N/A	2855.44	11322.93	42383.32	1320596.34	1060223.74	1206312.67	2524734.63	2366742.69	873624.95	713167.29	2232068.87	1134050.11	2182.59	2741.29	N/A	289.64	820.53	1648.86	319806.09	340008.85	285759.18
MW0054786	T3_positive	(2E,4E)-11-Methoxy-3,7,11-trimethyldodeca-2,4-dienoic acid	甲戊二烯酸	Terpenoids	萜类	Sesquiterpenoids	倍半萜	C16H28O3	291.1961	268.2038	5.6288	[M+Na]+	6.9502134850552	2	0.7178	rp	53092-52-7	5353760	-	43446	-	152840.13	161371.97	171012.83	139193.09	119927.94	135832.85	149757.32	122807.37	139805.27	99749.48	89269.25	82716.0	71694.72	95388.74	110294.02	104724.04	107792.8	94046.55	58836.51	64215.58	34926.3	34435.95	36257.05	59470.06	79146.96	105033.21	111877.59
MW0114763	T3_positive	L-(-)-Sorbose	L-(-)-山梨糖	Others	其它类	Saccharides	糖类	C6H12O6	374.2023	180.0634	2.4693	[2M+NH4]+	1.77782678491667	2	0.7177	rp	87-79-6	6904	HMDB0001266	-	-	1378256.96	1315883.97	1284449.59	1581776.99	1576016.5	1573585.6	1353611.35	1523371.55	1456222.34	7999.72	2373.88	5200.3	1905.76	4435.66	4533.1	733.28	N/A	N/A	1993.2	N/A	3696.54	654.47	2886.91	N/A	564284.47	511887.12	494362.44
MW0110101	T3_positive	Trp-Asp	色氨酸-天冬氨酸	Amino acids and derivatives	氨基酸及其衍生物	Amino acids and derivatives	氨基酸及其衍生物	C15H17N3O5	441.1108	319.1168	1.2726	[M+]+	12.200869380529198	2	0.7174	rp	71835-78-4	7019108	HMDB0029079	23802	-	200971.94	171037.23	226487.53	201067.59	186227.04	188736.92	154479.96	158967.09	196304.52	47526.23	55107.87	53948.31	40034.54	38219.24	35630.16	43427.67	37809.43	38854.22	127715.2	139119.61	103336.24	72439.22	81669.67	56966.32	82960.54	88253.59	80395.09
MW0128402	T3_positive	(S,S)-(-)-Hydrobenzoin	（S，S)-(-)-氢化安息香	Benzene and substituted derivatives	苯及其衍生物	Benzene and substituted derivatives	苯及其衍生物	C14H14O2	451.17199999999997	214.0994	4.5583	[2M+Na]+	10.992944354892002	2	0.7161	rp	2325-10-2 | 655-48-1	853020	-	64946	-	21206.45	75711.19	28545.88	91315.11	41568.73	94500.34	104786.46	108267.85	39665.55	843.55	1972.33	390.5	N/A	4392.17	4616.11	3314.15	4028.32	3080.56	22809.4	22715.21	13138.7	11692.19	13458.27	10367.94	2107.18	12762.36	13074.44
MW0129510	T3_positive	2',6'-Dihydroxy-4,4'-dimethoxychalcone	2'，6'-二羟基4'，4-二甲氧基查尔酮	Flavonoids	黄酮	Chalcones	查耳酮	C17H16O5	639.1568	300.0998	4.4787	[2M+K]+	14.0226796595431	2	0.7157	rp	20621-49-2 | 94441-99-3	6438580	HMDB0140278	-	-	32208.12	33886.39	34328.91	86879.29	80355.04	70776.27	87695.36	79108.62	128678.92	1399.66	692.5	863.24	3281.99	1176.81	754.84	225.64	1472.01	2590.88	N/A	N/A	N/A	759.27	824.4	407.55	34713.43	27345.51	26448.29
MW0150395	T3_positive	Gly-Ile-Val	甘氨酸-异亮氨酸-缬氨酸	Amino acids and derivatives	氨基酸及其衍生物	Amino acids and derivatives	氨基酸及其衍生物	C13H25N3O4	270.1811	287.1845	2.0862	[M+H-H2O]+	5.3987319199677595	2	0.7153	rp	81156-23-2	71407462	-	17185	-	63.94	N/A	570.82	166.47	88.13	315.04	288.58	131.91	N/A	309.89	N/A	N/A	N/A	218.45	713.67	329.04	672.05	87.84	5209.92	6429.06	11074.97	88834.64	128358.48	149279.56	14789.57	15104.48	14572.12
MEDTN00717	T3_positive	4-Oxoretinoic acid	4-氧代-维甲酸	Organic acids	有机酸	Organic acids	有机酸	C20H26O3	337.1758	314.1882	5.0567	[M+Na]+	3.5888101726300197	2	0.7148	rp	64907-22-8	6437063	HMDB0006280	-	C16678	39129.15	N/A	1524.22	2350.75	57476.31	1277.64	N/A	N/A	17687.49	428993.06	435763.1	425544.2	559372.55	544113.0	535295.17	643027.44	672501.76	675931.05	52644.04	58361.47	56736.7	58646.43	60035.59	75420.79	244811.07	220869.28	200575.51
MW0061827	T3_positive	Pinolenic acid	松油酸	Lipids	脂质	Free fatty acids	游离脂肪酸	C18H30O2	595.4235	278.2246	7.4302	[2M+K]+	14.634597275957999	2	0.7145	rp	16833-54-8	5312495	-	35008	-	1676.25	683.87	489.72	1263.91	6579.41	2707.01	575.79	2514.27	1534.01	60007.7	72699.02	78381.02	152701.87	128458.96	139744.9	102718.61	91284.33	78432.58	56787.71	49654.06	52620.82	17545.28	39996.57	52673.82	67549.25	37146.14	52715.0
MW0116893	T3_positive	1-Benzyl-4-hydroxy-5-oxo-2,5-dihydro-1H-pyrrole-3-carboxylic acid ethyl ester	1-苄基-3-羟基-2-氧[5H]吡咯-4-羧酸乙酯	Benzene and substituted derivatives	苯及其衍生物	Benzene and substituted derivatives	苯及其衍生物	C14H15NO4	300.0657	261.1001	1.8226	[M+K]+	3.10495487497064	2	0.7142	rp	4450-98-0	54677973	-	44535	-	29100.84	32253.4	33810.02	23077.15	22141.72	22548.94	20174.98	20827.35	21452.49	32555.81	38118.67	40089.81	10162.09	13709.93	13578.97	11858.66	12973.25	12228.68	676.13	168.41	N/A	1453.48	3031.31	1370.61	11638.82	11843.49	15996.51
MW0126336	T3_positive	Pyridoxamine phosphate	吡哆胺-5'-磷酸	Organic acids	有机酸	Organic acids	有机酸	C8H13N2O5P	514.1405	248.0562	5.4305	[2M+NH4]+	11.365037702076199	2	0.7141	rp	529-96-4	1053	HMDB0001555	-	C00647	N/A	988.85	589.01	342.52	401.92	444.59	1821.85	425.31	8501.14	54043.25	58336.69	50882.79	68839.89	62687.77	64211.02	67485.34	64207.53	62097.7	21666.22	15805.41	10797.47	31017.31	28562.48	20257.77	33781.12	28698.88	19965.82
MW0133044	T3_positive	3,2'-Dihydroxyflavone	3，2-二羟基黄酮	Flavonoids	黄酮	Flavones	黄酮	C15H10O4	531.1146	254.0579	5.6288	[2M+Na]+	16.5690086914291	2	0.7138	rp	6068-76-4	455313	HMDB0134545	-	-	9882.87	6283.61	1076.58	2078.59	9611.39	6029.35	8965.11	16440.7	13497.5	4616789.85	4264818.88	4537013.42	8605347.51	8641696.38	7771102.37	7788111.92	8449664.61	8598164.72	2572426.54	2465871.64	2306785.71	4679846.89	4806877.37	5691459.25	3397621.69	2817199.94	2511123.13
MW0009857	T3_positive	Tenovin-1	Tenovin-1	Benzene and substituted derivatives	苯及其衍生物	Benzene and substituted derivatives	苯及其衍生物	C20H23N3O2S	352.1428	369.1511	4.5982	[M+H-H2O]+	11.663865422377699	2	0.7137	rp	380315-80-0	1013376	-	45455	-	113705.47	115680.43	122439.55	128309.69	149145.0	136902.41	149751.51	135202.72	115848.45	106427.47	115381.42	127095.97	135992.71	138959.97	129910.54	148836.27	132075.6	142830.01	3091.19	6901.94	12521.16	12835.65	11705.58	9393.86	91494.25	90091.49	89865.94
MW0054299	T3_positive	L-canavanine	刀豆氨酸	Amino acids and derivatives	氨基酸及其衍生物	Amino acids and derivatives	氨基酸及其衍生物	C5H12N4O3	401.2687	176.0909	5.7887	[M+Na+HCOOH]+	8.973721375608632	2	0.7128	rp	543-38-4	439202	HMDB0002706	3238	C00308	10884.06	11383.9	10614.4	11558.54	6718.96	9661.8	3472.25	14045.19	13849.43	27252.14	26977.68	30054.34	56849.83	55237.64	53896.55	37562.0	44416.67	49799.67	15230.39	14899.79	19232.32	18524.14	19589.97	17755.89	24474.22	21104.04	21212.61
MW0108782	T3_positive	N-Formyl-Met-Leu-Phe	N-甲酰基-L-甲硫氨酰-L-亮氨酰-L-苯丙氨酸	Amino acids and derivatives	氨基酸及其衍生物	Amino acids and derivatives	氨基酸及其衍生物	C21H31N3O5S	438.2092	437.1984	1.4714	[M+H]+	7.05377728027617	2	0.7127	rp	59880-97-6	443295	-	43541	-	881.36	885.88	822.37	447.68	1615.42	1081.88	728.34	697.51	1055.0	8941.32	11180.33	15053.39	10004.33	7992.5	8886.65	14185.68	13461.69	14429.69	4950.34	14369.62	9512.88	1831.98	581.47	2725.77	696.61	16104.87	14169.79
MW0007415	T3_positive	Isofenphos-methyl	甲基异苯磷	Benzene and substituted derivatives	苯及其衍生物	Benzene and substituted derivatives	苯及其衍生物	C14H22NO4PS	685.1994	331.1007	4.5683	[2M+Na]+	8.888833705628949	2	0.7122	rp	99675-03-3 | 83542-84-1	127394	-	263523	-	147101.01	154570.3	140785.48	154617.24	206611.79	152259.53	198548.55	232737.32	194183.19	166143.94	153711.61	174921.39	197276.01	202122.81	221184.04	229135.54	409458.84	304492.29	92638.0	69643.29	39069.87	65698.94	57752.23	71849.21	151409.21	193344.65	229436.19
MW0106855	T3_positive	L-Glutaminyl-L-isoleucine	Gln Ile	Amino acids and derivatives	氨基酸及其衍生物	Amino acids and derivatives	氨基酸及其衍生物	C11H21N3O4	224.1387	259.1532	2.1353	[M+H-2H2O]+	1.2687900699859298	2	0.7120000000000001	rp	86416-45-7	57315376	HMDB0028800	-	-	42793.44	N/A	N/A	33805.94	32588.74	N/A	N/A	N/A	N/A	220255.45	36209.37	256578.74	181600.51	249306.59	143259.34	296303.52	242885.94	294998.7	564059.69	509001.61	504582.86	302196.59	319056.1	351170.67	169032.63	216634.22	213115.25
MW0152081	T3_positive	Lacto-N-triaose	乳-N-三糖	Others	其它类	Saccharides	糖类	C20H35NO16	609.2012	545.1956	2.2139	[M+CH3CN+Na]+	15.254313216588098	2	0.7103	rp	75645-27-1	53477860	HMDB0006592	-	-	6391.48	2110.51	7178.85	9305.58	8123.83	9568.56	4399.4	6291.98	5782.96	5836.56	8913.88	5616.77	1596.91	784.51	N/A	536.34	3714.23	3109.41	300816.3	330026.93	312127.22	205688.24	198331.77	250391.14	131089.15	119642.32	153456.86
MW0054460	T3_positive	Lutein	叶黄素	Others	其它类	Vitamin	维生素	C40H56O2	568.4416	568.428	7.5093	[M+]+	24.1626760494213	2	0.7098	rp	127-40-2	5281243	HMDB0003233	-	C08601	N/A	N/A	443.7	1230.36	2116.32	N/A	2152.98	N/A	935.74	16154.41	8016.85	20002.57	101774.86	95346.94	81631.27	16842.63	9823.91	24878.22	19882.24	20096.18	15323.6	20366.9	23830.97	32238.57	15915.63	20500.84	12151.12
MW0000104	T3_positive	7-Ethyl-10-(4-N-aminopentanoic acid)-1-piperidino)carbonyloxycamptothecin	7-乙基-10-(4-N-氨基戊酸)-1-(哌啶基）羰氧基喜树碱	Alkaloids	生物碱	Quinoline alkaloids	喹啉类生物碱	C33H38N4O8	663.2257	618.269	4.5783	[M-H+2Na]+	14.232131669350801	2	0.7098	rp	181467-56-1	10077584	HMDB0060661	-	-	2942.24	N/A	3351.4	2935.33	6336.01	N/A	N/A	N/A	N/A	14242.51	15007.33	12509.03	10898.11	27023.76	9863.59	30103.99	27150.9	4839.26	923.74	3736.92	2058.75	N/A	1761.43	2698.79	6772.36	N/A	3593.54
MW0052743	T3_positive	Ethyl tricosanoate	二十三酸乙酯	Others	其它类	Lactones	内酯类化合物	C25H50O2	449.3279	382.3811	7.0191	[M-2H+3Na]+	15.5212384851913	2	0.7094	rp	18281-07-7	29010	-	44960	-	6409.45	5224.46	N/A	40007.43	56641.53	61428.59	192391.81	212858.38	190926.98	298501.22	300980.37	326666.29	220242.02	4870.06	198029.31	327489.15	339714.83	341377.57	16721.95	15151.06	12111.84	60024.15	61513.89	64494.02	206758.84	149934.36	139099.46
MW0138750	T3_positive	Lecanoric acid	十八烷酸	Organic acids	有机酸	Organic acids	有机酸	C16H14O7	336.1085	318.074	3.2249	[M+NH4]+	2.1424320499363603	2	0.7093	rp	480-56-8	99613	-	41021	C02868	22627.65	25844.3	26574.67	94482.26	91022.88	104064.85	150042.58	184301.27	149007.53	N/A	867.51	243.74	1663.81	2569.24	8196.97	2204.36	733.99	N/A	N/A	7100.2	3027.85	3359.99	1474.26	1356.65	15653.0	24765.64	24068.91
MW0012823	T3_positive	1-O-Hexadecyl-2-O-methyl-rac-glycerol	1-十六烷基-2-O-甲基甘油	GL	甘油脂类	DG	甘油二酯	C20H42O3	377.32599999999996	330.3134	7.8622	[M+HCOO+2H]+	0.0174805100527919	2	0.7089	rp	111188-59-1 | 84337-41-7 | 96960-92-8 | 120964-49-0	1380	-	43451	-	67023.18	75251.19	64994.64	57903.27	93357.79	82174.26	72288.56	67348.79	89091.68	181406.69	181676.13	183289.94	392108.29	217333.75	204906.43	185473.55	181735.72	171899.75	227737.98	425784.57	218373.35	137105.28	134079.99	190912.6	195642.4	111747.85	130045.31
MW0048964	T3_positive	Cnicine	克尼钦	Others	其它类	Lactones	内酯类化合物	C20H26O7	445.1265	378.1679	6.1952	[M-2H+3Na]+	13.7257997528515	2	0.7077	rp	24394-09-0	5281435	-	-	C09362	19710.86	21557.23	17365.43	18353.21	19305.06	12916.17	12303.71	17965.76	18142.56	29452.82	75729.02	70540.72	130113.86	142774.21	145224.59	104152.75	115441.24	147236.61	22660.18	20036.49	17348.24	30563.51	27509.57	26911.84	71587.49	123957.12	53621.13
MW0138679	T3_positive	Kaempferol-3-Rhamnoside-4''-Rhamnoside-7-Rhamnoside	Kaempferol-3-Rhamnoside-4''-Rhamnoside-7-Rhamnoside	Flavonoids	黄酮	Flavones	黄酮	C33H40O18	788.2343	724.2215	3.8625	[M+CH3CN+Na]+	15.941459067597101	2	0.7072	rp	129369-23-9	14630617	-	-	-	1418.9	616.41	N/A	1165.65	725.81	N/A	761.78	2719.65	1017.04	20963.61	8909.3	10133.41	13634.09	10872.19	12539.93	17336.56	13587.21	14733.53	N/A	N/A	N/A	N/A	2510.62	N/A	761.78	6271.84	N/A
MW0009169	T3_positive	N-[2-(3,4-Dihydroxyphenyl)ethyl]hexadecanamide	棕榈酰多巴胺	Lipids	脂质	Free fatty acids	游离脂肪酸	C24H41NO3	506.1875	391.3086	4.3898	[M-2H+3K]+	9.61821267595459	2	0.7071	rp	136181-87-8	16759163	-	43427	-	12411.83	12190.19	13511.13	11470.19	23247.55	15566.02	36258.25	35633.99	36964.9	333236.48	278939.4	306236.98	248862.55	280654.3	260322.34	492053.13	480312.33	403758.02	145522.07	130079.13	121869.68	87536.45	91925.58	87634.31	227455.28	158109.25	171907.83
MW0055263	T3_positive	Neoabietic acid	新松香酸	Terpenoids	萜类	Ditepenoids	二萜	C20H30O2	344.2588	302.2246	7.0581	[M+CH3CN+H]+	3.40296180752375	2	0.7070000000000001	rp	471-77-2	221118	-	41254	-	18797.42	11575.42	4109.91	1601.16	5890.22	9183.66	3364.11	7133.52	5897.11	6715.15	9244.58	13841.62	7632.0	17796.29	3802.71	5096.62	10060.07	2754.32	9175.63	2036.56	3986.02	15575.78	7968.45	4363.21	14762.97	10617.77	6835.52
MW0153279	T3_positive	Lysyl threonine	L-赖氨酸-L-苏氨酸	Amino acids and derivatives	氨基酸及其衍生物	Amino acids and derivatives	氨基酸及其衍生物	C10H21N3O4	728.3134	247.1532	5.371	[2M+NH4]+	5.48151579081254	2	0.7064	rp	97791-84-9	7010718	HMDB0028961	-	-	36107.38	2180.25	31920.73	152076.63	199788.14	141586.87	248497.33	233957.85	221256.77	1081.21	3558.6	N/A	N/A	526.27	N/A	N/A	N/A	448.26	1411.02	190.0	2298.88	N/A	1011.66	881.17	88369.15	83221.55	88046.02
MW0054472	T3_positive	(1S,2R,3R,4S,5R,6S,8R,9S,13S,16S,17R,18S)-11-ethyl-13-(hydroxymethyl)-4,6,16,18-tetramethoxy-11-azahexacyclo[7.7.2.12,5.01,10.03,8.013,17]nonadecane-8,9-diol	(1S,2R,3R,4S,5R,6S,8R,9S,13S,16S,17R,18S)-11-ethyl-13-(hydroxymethyl)-4,6,16,18-tetramethoxy-11-azahexacyclo[7.7.2.12,5.01,10.03,8.013,17]nonadecane-8,9-diol	Alcohol and amines	醇、胺类	Alcohols	醇类	C25H41NO7	512.2715	467.2883	2.6092	[M-H+2Na]+	16.9313670837668	2	0.7054	rp	26000-17-9	441746	-	-	C08697	971.65	N/A	1606.44	5240.09	1689.34	1753.38	750.52	N/A	N/A	28976.19	28373.68	31348.73	81216.51	40630.04	40578.08	111332.07	107134.0	113196.7	349125.18	337228.47	362028.57	251516.51	237925.71	361326.45	200422.94	232437.35	224215.72
MW0103675	T3_positive	Thymidine-5'-phosphate	胸苷-5'-磷酸	Nucleotides and derivatives	核苷酸及其衍生物	Nucleotides and derivatives	核苷酸及其衍生物	C10H15N2O8P	645.1324	322.0566	1.915	[2M+H]+	11.0219134165189	2	0.7052	rp	365-07-1	9700	HMDB0001227	6092	C00364	74.17	82.5	134.37	205.21	N/A	N/A	640.12	160.42	256.86	116.55	N/A	203.61	212.59	680.53	200.84	88.54	N/A	348.26	14814.53	15126.17	13236.14	32724.25	34819.81	29423.32	6520.95	7188.76	6698.2
MW0102977	T3_positive	Triptophenolide	雷酚内酯	Terpenoids	萜类	Ditepenoids	二萜	C20H24O3	642.3823	312.1725	1.9397	[2M+NH4]+	2.7591882786985202	2	0.7051	rp	74285-86-2	173273	-	44381	-	N/A	N/A	N/A	N/A	N/A	N/A	N/A	N/A	N/A	N/A	N/A	N/A	N/A	N/A	N/A	N/A	N/A	N/A	11030.8	16537.21	5310.4	3343.11	6390.36	4664.7	2033.7	3179.82	N/A
MW0121803	T3_positive	6,6'-(1,2-phenylene)bis(1,3,5-triazine-2,4-diamine)	6,6'-(1,2-亚苯基)双(1,3,5-三嗪-2,4-二胺)	Benzene and substituted derivatives	苯及其衍生物	Benzene and substituted derivatives	苯及其衍生物	C12H12N10	631.2022	296.1246	5.1483	[2M+K]+	12.054626418245	2	0.7049	rp	5118-79-6	220912	-	96304	-	105043.51	204234.45	129245.53	271828.28	89615.27	190332.09	259511.83	179232.56	245925.9	12144.68	18557.91	13690.01	18585.01	14299.07	17199.58	10881.25	14687.61	4556.72	880.3	722.75	225.99	2191.48	4160.14	465.2	66532.97	57878.17	58983.43
MW0107917	T3_positive	L-Name	L-NG-硝基精氨酸甲酯	Others	其它类	Lactones	内酯类化合物	C7H15N5O4	484.2681	233.1124	5.0369	[2M+NH4]+	11.711032357853801	2	0.7046	rp	50903-99-6	39836	-	64861	C04337	17039.83	13281.36	14757.81	14336.21	14057.32	7103.16	5450.14	16676.63	9342.35	42281.22	42780.51	45342.78	50585.29	54267.97	45379.47	147933.1	127124.94	116531.01	53221.61	59864.38	49999.32	13487.09	9575.34	3295.36	35908.03	30597.96	36920.92
MW0015643	T3_positive	Alloxanthin	四黄素	Alcohol and amines	醇、胺类	Alcohols	醇类	C40H52O2	547.3999	564.3967	7.8243	[M+H-H2O]+	9.72785915314038	2	0.7046	rp	28380-31-6	6443740	-	-	-	22991.36	19842.22	17593.56	24298.03	30387.58	36324.89	32197.07	38497.38	43399.43	20276.16	22108.9	31661.21	31569.8	30929.57	24168.46	30414.94	16873.55	23702.24	12479.85	17492.3	21481.81	15608.13	19123.1	8768.44	116588.96	42075.58	25355.57
MW0016181	T3_positive	Betulonic acid	3-羰基羽扇豆-20(29)-烯-28-酸 (白桦脂酮酸)	Terpenoids	萜类	Triterpene	三萜	C30H46O3	419.3308	454.3447	5.5907	[M+H-2H2O]+	4.07691711962894	2	0.7042	rp	4481-62-3	122844	-	263484	-	82278.18	83507.38	85443.43	93206.92	193879.71	137720.91	142855.04	146179.89	158977.73	281207.89	276760.79	245102.37	268216.21	568827.66	476012.86	308927.95	434967.95	595662.84	223150.59	206712.92	194473.51	224641.0	318564.79	212578.22	378091.34	260226.22	235622.7
MEDP0878	T3_positive	N-methyl-L-glutamic Acid	N-甲基-L-谷氨酸	Amino acids and derivatives	氨基酸及其衍生物	Amino acids and derivatives	氨基酸及其衍生物	C6H11NO4	206.0446	161.0688	4.0653	[M-H+2Na]+	14.700082210055099	2	0.7038	rp	35989-16-3	439377	HMDB0062660	-	C01046	45371.71	49152.4	52934.18	126845.7	104849.44	119153.78	165315.54	161204.25	177359.82	N/A	N/A	N/A	28.15	N/A	N/A	3235.22	N/A	N/A	N/A	N/A	N/A	N/A	N/A	N/A	21097.59	15520.57	17563.93
MW0122605	T3_positive	8-Desoxygartanin	8-脱氧花青素	Heterocyclic compounds	杂环化合物	Heterocyclic compounds	杂环化合物	C23H24O5	381.1657	380.1624	4.5783	[M+H]+	9.56841730740621	2	0.7036	rp	33390-41-9	392450	HMDB0030701	-	-	313340.97	164772.55	345229.87	779952.63	769501.16	578840.12	911036.9	923011.07	2100093.12	1508.62	N/A	N/A	1081.49	21349.89	1938.88	1767.34	N/A	1392.4	843.78	N/A	N/A	N/A	2796.92	1041.1	152177.47	74455.59	100751.58
MW0106877	T3_positive	Glutaminylvaline	谷氨酰胺酰缬氨酸	Amino acids and derivatives	氨基酸及其衍生物	Amino acids and derivatives	氨基酸及其衍生物	C10H19N3O4	210.1233	245.1376	1.432	[M+H-2H2O]+	0.28345779249150393	2	0.7028	rp	31189-73-8	57262456	HMDB0028810	-	-	10087.41	13662.8	14546.66	13582.91	15850.27	8291.35	14380.69	10428.01	9873.5	157713.48	156550.6	148050.14	118016.83	110981.45	108552.8	203764.92	193724.53	195743.65	937155.78	876691.46	858763.13	250116.57	282945.11	242139.33	265710.93	266631.67	279386.02
MW0138125	T3_positive	(E)-Ethyl 3-(4-hydroxyphenyl)acrylate	对-香豆酸乙酯	Others	其它类	Lactones	内酯类化合物	C11H12O3	407.1449	192.0786	4.9168	[2M+Na]+	2.5067981424825696	2	0.7028	rp	7362-39-2 | 2979-06-8	676946	HMDB0131282	84964	-	93756.38	96635.34	130494.8	208959.83	216164.52	195441.34	291582.75	337207.56	289131.21	262823.58	280163.02	268351.18	435906.05	379587.7	367697.09	216227.38	229950.84	221978.06	4268.17	984.44	N/A	1038.4	1203.31	362.82	79058.17	44014.17	49039.27
MW0010652	T3_positive	Saucernetin	三白草脂素	Lignans and Coumarins	木脂素和香豆素	Lignans	木脂素	C22H28O5	439.1393	372.1937	5.7186	[M-2H+3Na]+	13.764435984718	2	0.7025	rp	83377-13-3	443018	-	-	-	106583.15	117271.63	135253.98	97179.64	115128.71	77355.21	89609.03	114708.75	111203.59	16864.69	26255.41	26691.64	21420.56	26320.56	20481.05	26230.85	21891.37	18607.65	679.28	840.43	85.06	6653.58	5746.46	3698.23	37619.33	32493.4	26431.22
MW0114263	T3_positive	Digalacturonate	二半乳糖醛酸	Others	其它类	Saccharides	糖类	C12H18O13	434.092	370.0747	5.6129	[M+CH3CN+Na]+	5.988410233408329	2	0.7014	rp	5894-59-7	439694	HMDB0039721	63147	C02273	N/A	N/A	N/A	N/A	N/A	315.04	N/A	N/A	N/A	8618.14	12402.03	60618.79	5378.77	4503.14	1750.2	9170.0	10954.31	20474.24	N/A	N/A	495.17	N/A	253.78	464.9	6728.98	3843.45	1979.93
MW0015797	T3_positive	Anisatin	莽草毒素	Heterocyclic compounds	杂环化合物	Heterocyclic compounds	杂环化合物	C15H20O8	346.1496	328.1158	3.9881	[M+NH4]+	5.39585743752014	2	0.7006	rp	5230-87-5	115121	-	-	-	82627.88	56297.53	55151.57	59446.29	61283.26	67112.49	82674.53	76276.97	80568.5	3145.96	7815.73	6524.39	9020.68	10683.96	8033.32	3467.59	7313.31	6630.67	N/A	4017.45	4314.37	513.65	1681.93	N/A	24209.65	12377.58	21269.23
MW0009577	T3_positive	Protohypericin	原金丝桃素	Benzene and substituted derivatives	苯及其衍生物	Benzene and substituted derivatives	苯及其衍生物	C30H18O8	507.1137	506.1002	4.8181	[M+H]+	10.4171909491104	2	0.7001	rp	548-03-8	164660	HMDB0034180	-	-	568858.77	735839.04	617880.53	1200927.06	1285894.77	1282378.46	1306828.15	1184999.49	1460565.36	N/A	N/A	N/A	2640.79	1218.17	N/A	7571.28	N/A	N/A	N/A	N/A	N/A	1599.33	126.48	N/A	28251.88	53217.68	56950.22
MW0113755	T3_positive	6-Methyl-5-hepten-2-one	6-甲基-5-庚烯-2-酮	Others	其它类	Ketone compounds	酮类化合物	C8H14O	253.2162	126.1045	6.9308	[2M+H]+	0.0983941475141137	2	0.7001	rp	110-93-0	9862	HMDB0035915	-	C07287	14651.53	12490.21	11041.43	7681.59	10759.78	8529.52	11773.93	10827.46	12178.56	37603.26	26992.47	36896.95	50941.93	56429.11	49689.16	32031.64	37136.57	23933.01	15248.49	10256.39	10235.22	33693.7	38313.93	27633.48	42642.68	28066.73	30319.94
MEDN0198	T3_positive	Citric acid	柠檬酸	Organic acids	有机酸	Organic acids	有机酸	C6H8O7	215.0161	192.02700000000002	1.2543	[M+Na]+	0.00675000002559045	3	0.9998	rp	77-92-9	311	HMDB0000094	124	C00158	3589.72	2062.84	4650.05	6616.46	6544.29	6960.83	6231.32	6697.68	6426.21	43915.08	47079.37	46875.62	93448.15	97702.74	87974.09	104825.9	96891.58	102899.83	4146.14	8104.02	3325.45	12967.98	8633.69	7570.7	16081.43	25790.16	23902.4
MEDP1271	T3_positive	Bis(2-ethylhexyl) phthalate	邻苯二甲酸二(2-乙基己基)酯	Phenolic acids	酚酸类	Phenolic acids	酚酸类	C24H38O4	413.2664	390.277	7.676	[M+Na]+	0.0247500000227774	3	0.9994	rp	117-81-7 | 15495-94-0 | 8033-53-2 | 50885-87-5 | 82208-43-3	8343	-	263643	C03690	3408.13	22988.41	12460.74	57558.72	22937.21	23894.71	25037.55	26060.27	17495.51	53331.33	56401.34	30371.61	33992.31	2893.01	3657.01	8253.16	19069.94	16406.75	74219.8	15328.63	16440.53	18556.61	26310.11	19346.29	N/A	809.43	N/A
ZINC12153800	T3_positive	n-Butyl-beta-d-fructopyranoside	丁基-β-D-吡喃果糖苷	Others	其它类	Saccharides	糖类	C10H20O6	237.13299999999998	236.12599999999998	3.2924	[M+H]+	0.0287499999984675	3	0.9993	rp	67884-27-9	50914217	-	-	-	53270.32	56488.23	53045.05	55995.7	57481.91	55921.4	50642.7	55378.3	55867.62	N/A	N/A	N/A	N/A	N/A	N/A	N/A	N/A	N/A	N/A	5162.89	3364.02	1994.98	6762.55	4558.33	29701.44	28406.79	28755.71
MW0013945	T3_positive	3b,6a-Dihydroxy-alpha-ionol 9-[apiosyl-(1->6)-glucoside]	3b,6a-Dihydroxy-alpha-ionol 9-[apiosyl-(1->6)-glucoside]	Organic acids	有机酸	Organic acids	有机酸	C24H40O12	543.2406	520.252	3.8625	[M+Na]+	0.0442093445905649	3	0.9989	rp	177261-72-2	131801688	HMDB0041577	-	-	30441.17	23938.5	24745.58	18736.9	18906.71	23526.44	18936.59	18859.45	20662.64	40275.71	39135.1	35818.63	25753.35	29456.06	27397.22	21055.38	21913.85	26817.81	N/A	N/A	N/A	N/A	N/A	N/A	2518.63	4392.84	2122.84
MW0013649	T3_positive	Allyl cyclohexanebutyrate	环己烷丁酸烯丙酯	Organic acids	有机酸	Organic acids	有机酸	C13H22O2	228.1958	210.162	7.45	[M+NH4]+	0.0500000000158707	3	0.9988	rp	7493-65-4	61405	HMDB0038291	-	-	152217.05	75660.91	95145.07	64909.35	67937.58	114937.13	101533.78	102412.22	193775.96	29372.52	26163.05	29051.27	12229.32	11109.53	17263.34	33363.77	31281.81	30627.06	48431.89	42995.42	101230.84	46189.56	47716.98	27215.08	77285.95	51103.43	41832.07
MW0111613	T3_positive	1-(3,4-Dimethoxyphenyl)-1,2-ethanediol 1-O-b-D-glucoside	1-(3,4-二甲氧基苯基)-1,2-乙二醇1-ObD-葡萄糖苷	Alcohol and amines	醇、胺类	Alcohols	醇类	C16H24O9	378.1751	360.142	3.0458	[M+NH4]+	0.0812500000790806	3	0.998	rp	251905-98-3	85242014	HMDB0034626	-	-	62064.08	59883.84	58738.04	105174.65	106168.67	94365.29	146062.55	153154.22	136560.44	735.11	2686.14	14673.44	7791.0	7278.8	3442.92	14528.62	12410.48	5610.08	6970.69	4010.1	9146.74	1067.69	327.66	1680.26	2672.4	4596.73	3306.12
MEDN0684	T3_positive	Methyl?beta-D-galactopyranoside	甲基β-D-吡喃半乳糖苷	Others	其它类	Saccharides	糖类	C7H14O6	195.0858	194.079	1.294	[M+H]+	0.095749999999839	3	0.9976	rp	1824-94-8	94214	-	-	-	87000.46	82242.92	93193.17	64996.19	55960.51	61351.47	72931.69	75928.04	77843.61	4395.69	1817.35	2339.48	3024.88	5344.37	3492.03	3997.81	2849.66	4085.75	7378.38	7981.44	7495.4	3198.64	2765.76	5073.88	35142.39	22210.93	23836.17
Lmfn004093	T3_positive	Trilobatin	根皮素-4'-O-葡萄糖苷	Flavonoids	黄酮	Chalcones	查耳酮	C21H24O10	475.0991	436.1369	3.8137	[M+K]+	0.12129216281634697	3	0.997	rp	4192-90-9	6451798	HMDB0037505	-	-	463.51	N/A	N/A	N/A	597.25	828.59	N/A	N/A	338.92	11599.35	13838.99	12608.78	14075.4	14846.7	13636.97	11294.36	4884.77	16140.92	N/A	N/A	N/A	N/A	N/A	N/A	2728.76	6143.48	454.38
MW0000208	T3_positive	cytochalasin D	细胞松驰素 D; 松胞菌素 D	Alkaloids	生物碱	Alkaloids	生物碱	C30H37NO6	530.2605	507.2621	5.4899	[M+Na]+	0.173677507930182	3	0.9957	rp	22144-77-0	5458428	-	-	-	7741.32	44469.29	37933.63	62175.53	33444.45	10563.5	125468.14	29052.27	36904.04	61739.55	64268.86	59334.09	62479.97	65071.48	61490.21	77343.97	76102.51	70204.76	13724.12	10885.0	9853.23	3075.64	3081.19	7304.13	40750.34	32367.24	37989.55
MW0063534	T3_positive	(4,4a-dimethyl-7-oxo-6-propan-2-ylidene-2,3,4,5,8,8a-hexahydro-1H-naphthalen-2-yl) (E)-3-methylsulfanylprop-2-enoate	(4,4a-dimethyl-7-oxo-6-propan-2-ylidene-2,3,4,5,8,8a-hexahydro-1H-naphthalen-2-yl) (E)-3-methylsulfanylprop-2-enoate	Terpenoids	萜类	Sesquiterpenoids	倍半萜	C19H28O3S	354.2028	336.1759	4.7596	[M+NH4]+	0.21099999997886698	3	0.9948	rp	36031-35-3	131751866	HMDB0035802	-	-	1719.64	5403.98	N/A	2709.95	1639.72	2238.54	N/A	503.98	866.84	2057.11	4269.83	1582.65	3107.4	3748.84	2924.14	5043.72	4006.6	4732.88	45028.95	39932.39	41001.73	33665.14	26761.29	45295.22	39488.44	30974.53	29432.25
MEDL02236	T3_positive	Amylotetraose	麦芽四糖	Others	其它类	Saccharides	糖类	C24H42O21	705.1855	666.2219	0.7597	[M+K]+	0.212091465000677	3	0.9947	rp	34612-38-9	439639	HMDB0001296	4199	C02052	18822.49	17964.79	8751.5	7920.85	5406.31	10048.55	8032.01	919.09	8518.62	47873.48	53060.9	48166.62	44319.96	45724.14	52829.18	37591.93	36445.9	40743.08	12281.54	12719.12	10978.15	12892.48	14050.83	11304.87	36416.59	28599.05	23212.54
MW0004341	T3_positive	4-(9H-fluoren-2-yl)-1,3-thiazol-2-amine	4-(9H-fluoren-2-yl)-1,3-thiazol-2-amine	Benzene and substituted derivatives	苯及其衍生物	Benzene and substituted derivatives	苯及其衍生物	C16H12N2S	287.0645	264.0721	0.62	[M+Na]+	0.29775000001564	3	0.9926	rp	299438-56-5	736708	-	-	-	512718.36	561260.56	532772.34	599765.65	598879.78	667575.47	574129.33	538183.18	526756.76	427164.69	455027.82	431871.65	413724.81	415957.95	423324.43	383690.3	394843.67	394300.53	420476.6	426391.71	453323.54	425994.39	438619.64	455286.81	554608.1	515748.74	515949.4
MEDL02347	T3_positive	L-Phenylalanine	L-苯丙氨酸	Amino acids and derivatives	氨基酸及其衍生物	Amino acids and derivatives	氨基酸及其衍生物	C9H11NO2	166.08599999999998	165.079	2.2230000000000003	[M+H]+	1.7716690799574097	3	0.9915	rp	63-91-2	6140	HMDB0000159	28	C00079	674790.44	680685.36	721912.94	753165.67	758784.53	780705.42	530110.0	508766.96	533690.81	811461.66	869137.63	914896.9	618758.06	601647.18	577263.0	844949.68	819361.03	812116.66	467525.79	443677.86	459054.32	500692.84	525558.17	540815.44	600289.91	592837.62	664228.89
MEDN1161	T3_positive	Quinolinic acid	喹啉酸	Alkaloids	生物碱	Pyridine alkaloids	吡啶类生物碱	C7H5NO4	185.0553	167.0219	0.9346	[M+NH4]+	0.35574999998289103	3	0.9912	rp	89-00-9	1066	HMDB0000232	-	C03722	1006.71	1741.09	4456.54	1989.51	1500.38	391.95	550.08	6518.93	9893.45	108401.37	97023.69	112952.25	62380.99	69171.53	65294.51	53351.21	51405.53	52759.75	17319.1	13418.86	15860.91	3462.72	10408.6	8171.85	29258.62	31580.39	31435.05
MW0001356	T3_positive	N-[[4-[(pyridin-2-ylamino)methyl]phenyl]methyl]pyridin-2-amine	N-[[4-[(吡啶-2-基氨基)甲基]苯基]甲基]吡啶-2-胺	Benzene and substituted derivatives	苯及其衍生物	Benzene and substituted derivatives	苯及其衍生物	C18H18N4	313.1434	290.1531	5.175	[M+Na]+	0.36649999998417104	3	0.9909	rp	55778-02-4	11565518	-	45578	-	22626.6	29129.96	28570.32	100565.08	109830.73	146798.27	267694.58	269587.92	167158.4	N/A	268.78	N/A	210.57	476.0	85.33	N/A	N/A	N/A	N/A	N/A	N/A	797.04	223.98	N/A	17062.21	20309.16	7451.36
MW0112038	T3_positive	2-acetamido-2-deoxy-3-O-(alpha-L-fucopyranosyl)-D-glucopyranose	2-acetamido-2-deoxy-3-O-(alpha-L-fucopyranosyl)-D-glucopyranose	Others	其它类	Saccharides	糖类	C14H25NO10	390.1391	367.1478	1.4714	[M+Na]+	0.3845000000524121	3	0.9905	rp	209977-50-4 | 24876-86-6	52921582	-	-	-	17485.67	7794.29	14763.85	18183.0	15994.77	12583.95	13752.19	18786.63	21103.99	16822.29	22737.36	21182.5	38890.57	35155.29	33121.95	37688.25	33729.94	35045.66	4637.0	994.1	11767.47	18035.26	5755.85	11922.15	9901.38	20157.53	6954.67
Lmtn002796	T3_positive	Aromadendrin-7-O-glucoside	香橙素-7-O-葡萄糖苷	Flavonoids	黄酮	Flavanonols	二氢黄酮醇	C21H22O11	451.1239	450.1162	3.5622	[M+H]+	0.47032320562382707	3	0.9884	rp	28189-90-4	10456395	-	-	-	N/A	682.65	328.68	N/A	N/A	N/A	951.0	197.94	536.67	37557.09	56776.17	40798.46	159325.92	157225.46	155743.69	173731.4	178904.82	170220.43	N/A	N/A	N/A	N/A	N/A	N/A	N/A	5486.18	1729.73
MW0149562	T3_positive	Growth hormone releasing hexapeptide	生长激素释放六肽	Benzene and substituted derivatives	苯及其衍生物	Benzene and substituted derivatives	苯及其衍生物	C46H56N12O6	895.4193	872.4446	8.7565	[M+Na]+	0.48392735358985794	3	0.988	rp	87616-84-0	9919153	-	-	-	2438.56	4605.15	26745.95	7105.38	12262.93	7817.62	12652.59	12596.83	13354.77	2302.87	739.7	2045.68	477.78	945.01	104.32	640.92	2117.53	390.1	8127.51	N/A	3451.03	1074.87	2422.18	1909.46	N/A	670.89	76.58
MEDL02660	T3_positive	Jujuboside B1	酸枣仁皂苷 B1	Terpenoids	萜类	Triterpene Saponin	三萜皂苷	C52H84O21	1045.5595	1044.5505	5.8883	[M+H]+	0.48824852814763897	3	0.9879	rp	55466-05-2	73156987	HMDB0035745	-	-	357337.14	358609.14	366819.02	439309.8	408490.96	467154.07	504795.26	505073.77	435198.64	724675.15	618904.27	661320.67	687539.43	767244.95	609320.9	634086.28	696455.74	649018.61	338025.51	348185.91	333992.7	457708.04	385392.46	489513.41	681842.29	786380.43	727259.99
MEDP0022	T3_positive	L-Proline	L-脯氨酸	Amino acids and derivatives	氨基酸及其衍生物	Amino acids and derivatives	氨基酸及其衍生物	C5H9NO2	116.07	115.0633	0.8186	[M+H]+	0.16083173498771	3	0.9874	rp	147-85-3	145742	HMDB0000162	29	C00148	94408.72	89525.28	85294.02	117843.05	123764.46	128240.66	122041.32	119997.96	126648.69	99695.1	107389.75	105331.35	54574.46	55862.27	56214.24	90085.69	88440.28	83266.11	199867.77	188100.83	167733.76	254844.81	235606.7	258659.78	163859.41	154032.2	145639.54
MW0113937	T3_positive	Apiosylglucosyl 4-hydroxybenzoate	仙人掌葡糖基-4-羟基苯甲酸酯	Others	其它类	Saccharides	糖类	C18H24O12	455.1161	432.1268	3.5815	[M+Na]+	0.5174404747369079	3	0.9872	rp	223261-31-2	85284146	HMDB0035318	-	-	620146.45	298888.09	432101.93	396112.07	425638.51	398289.83	445186.04	453268.85	635603.28	434611.08	374385.17	463818.95	361271.3	368118.62	438296.17	313970.29	294205.0	326180.38	N/A	N/A	11996.14	N/A	N/A	N/A	110275.69	62847.99	96674.49
MEDL00353	T3_positive	Glu-Leu	谷氨酸-亮氨酸	Amino acids and derivatives	氨基酸及其衍生物	Amino acids and derivatives	氨基酸及其衍生物	C11H20N2O5	283.1267	260.1372	2.8268	[M+Na]+	0.554749999963633	3	0.9863	rp	5969-52-8	9856500	HMDB0028823	44684	-	871.23	478.23	N/A	868.66	970.2	1248.5	1860.71	1381.5	N/A	39658.35	39249.93	37198.93	28631.05	26043.89	28107.74	24853.8	31688.97	24176.39	604.16	N/A	313.2	2984.1	1513.46	1417.97	9995.91	12402.43	13360.51
MW0122714	T3_positive	Abexinostat	阿比司他	Heterocyclic compounds	杂环化合物	Heterocyclic compounds	杂环化合物	C21H23N3O5	415.2023	397.1638	3.364	[M+NH4]+	0.572499999975662	3	0.9859	rp	783355-60-2	11749858	-	-	-	1771.2	5651.44	7238.91	4197.52	2974.42	3924.95	N/A	853.47	159.02	749.78	N/A	2513.16	102.07	669.74	301.02	2505.61	6014.73	12785.48	202257.31	200838.3	201191.94	71767.19	57588.93	185057.96	6835.58	9919.14	7463.58
MEDP0401	T3_positive	5'-Deoxy-5'-(Methylthio) Adenosine	5-脱氧-5-甲硫腺苷	Nucleotides and derivatives	核苷酸及其衍生物	Nucleotides and derivatives	核苷酸及其衍生物	C11H15N5O3S	298.0971	297.0896	3.4059	[M+H]+	0.37372212503328206	3	0.9853	rp	2457-80-9	439176	HMDB0001173	3425	C00170	362024.83	382552.47	284298.01	262984.41	177040.49	150991.11	131310.33	267776.46	266937.32	1087537.34	1059498.73	1080700.66	518565.77	508055.04	443463.83	796219.49	781501.73	765902.83	3747637.44	3442477.1	3264737.91	1567584.92	2448163.39	2201294.26	928340.43	854325.79	507173.96
MW0114593	T3_positive	Hexapropylene glycol	六丙二醇	Alcohol and amines	醇、胺类	Alcohols	醇类	C18H38O7	367.2685	366.2618	5.6088	[M+H]+	0.615750000036996	3	0.9848	rp	74388-92-4	12827208	-	-	-	36078.67	35092.21	42988.69	38546.06	46182.17	38799.45	51057.41	40572.18	46988.6	40045.72	28133.87	32120.98	31042.41	35886.1	27563.7	41272.94	42843.13	47815.4	20274.56	16948.12	21433.58	19657.71	22614.26	18893.51	38727.54	36460.05	28269.87
MW0006117	T3_positive	Bambuterol	班布特罗	Benzene and substituted derivatives	苯及其衍生物	Benzene and substituted derivatives	苯及其衍生物	C18H29N3O5	385.2448	367.2107	3.364	[M+NH4]+	0.696999999973968	3	0.9829	rp	81732-65-2	54766	HMDB0015478	-	-	64045.27	65769.89	68483.57	52217.65	53592.87	52747.31	47585.52	45960.86	44203.8	305649.54	311781.88	308375.3	196220.69	173123.5	179631.61	466113.27	440111.02	443245.16	24470220.0	24302407.39	23874259.26	14059381.7	13326679.48	21402352.35	7424081.04	6705670.52	6363707.04
MW0010434	T3_positive	Acanthoside B	无梗五加苷 B	Lignans and Coumarins	木脂素和香豆素	Lignans	木脂素	C28H36O13	598.2497	580.2156	5.0369	[M+NH4]+	0.704048147670284	3	0.9827	rp	7374-79-0	443024	-	-	-	8315.25	275.58	2750.06	4532.34	20640.18	3069.44	10298.17	2556.79	11499.02	63565.27	58876.2	58024.71	59275.04	55016.33	62263.9	51758.92	53583.8	45938.95	1371.75	1080.0	1584.89	1387.11	932.58	1707.94	21467.91	27671.28	15744.05
MEDN1562	T3_positive	Monobutyl phthalate	邻苯二甲酸单丁酯	Others	其它类	Lactones	内酯类化合物	C12H14O4	205.0859	222.0892	7.1952	[M+H-H2O]+	1.1185069424612901	3	0.982	rp	131-70-4	8575	HMDB0013247	-	-	1728432.66	1464762.31	854025.47	1108229.97	1222998.72	1347468.34	1557261.58	1520057.2	1287307.85	1201026.32	1695862.46	1763956.93	1328433.29	1275079.33	1315262.22	1486827.29	1294785.14	1124611.97	1914834.95	1504306.85	1672470.17	1731602.19	1602569.51	1402280.61	2111751.24	1656838.73	1590305.36
MW0148565	T3_positive	Dinocton 6	迪诺克顿 6	Benzene and substituted derivatives	苯及其衍生物	Benzene and substituted derivatives	苯及其衍生物	C16H22N2O7	393.1063	354.1427	2.6092	[M+K]+	0.746999999989839	3	0.9817	rp	32534-96-6	169442	-	-	C18922	30554.09	41019.57	31725.35	77573.64	83023.56	67619.43	112464.99	94943.67	104916.98	N/A	N/A	573.6	N/A	1403.13	1139.34	1063.5	1498.69	1088.72	436.02	669.91	N/A	381.56	593.56	763.8	716.81	5709.28	4828.67
MEDL00009	T3_positive	L-Valine	L-缬氨酸	Amino acids and derivatives	氨基酸及其衍生物	Amino acids and derivatives	氨基酸及其衍生物	C5H11NO2	118.0857	117.079	1.0756	[M+H]+	1.2803151425089299	3	0.9814	rp	72-18-4	6287	HMDB0000883	5842	C00183	28837.28	40219.96	25521.03	45295.96	46721.04	41083.71	39526.87	37432.58	39536.65	43218.01	44859.35	46159.0	29063.77	28925.99	27240.14	45475.16	41374.43	44384.33	129782.12	106244.3	133548.89	116226.09	86293.33	120629.51	62056.01	71814.97	56762.51
MW0062080	T3_positive	Pisumsaponin I	豌豆皂甙 I	Alcohol and amines	醇、胺类	Alcohols	醇类	C51H80O21	1029.5283	1028.5192	5.7726	[M+H]+	0.7680939603039371	3	0.9812	rp	333334-36-4	85194431	HMDB0038316	-	-	179048.42	148954.08	159103.14	183230.06	135344.55	124289.72	166173.73	177103.43	174303.72	783372.93	785584.39	714660.23	1377742.72	1343218.38	1287513.6	1196927.69	1343643.37	1252392.61	391898.4	383924.61	380144.18	623692.52	580296.75	688751.11	700848.17	597772.98	543171.23
MW0126947	T3_positive	Vidarabine	阿糖腺苷	Nucleotides and derivatives	核苷酸及其衍生物	Nucleotides and derivatives	核苷酸及其衍生物	C10H13N5O4	268.1044	267.0968	2.1746	[M+]+	3.0045837999637097	3	0.9807	rp	24356-66-9	21704	HMDB0014340	-	C07195	2997011.6	3307137.32	3321420.24	3011756.33	2955226.34	3057676.76	2577417.23	2359370.56	2622250.84	722769.02	714951.1	759946.69	302517.18	304438.76	290042.04	379516.06	362091.0	361523.22	2905710.11	2235240.14	2651136.83	1571172.28	1721132.19	1646602.93	1934507.91	1893891.76	2019419.51
MEDP1651	T3_positive	MG(18:1/0:0/0:0)	MG(18:1/0:0/0:0)	GL	甘油脂类	MG	单甘油酯	C21H40O4	357.2996	356.2927	7.0581	[M+H]+	0.850250000041797	3	0.9792	rp	111-03-5	5283468	HMDB0011566	-	-	23822.32	23190.41	17738.82	7207.8	10806.18	6382.5	9972.57	6183.34	10030.49	23569.59	22457.51	14470.32	19386.74	9641.51	10196.83	17913.74	15890.86	3279.73	10437.36	11258.61	6159.62	23777.82	27061.41	30369.62	9206.93	12610.78	15074.46
MW0141464	T3_positive	16alpha,17-Dihydroxypregn-4-ene-3,20-dione cyclic acetal with 2-furyl methyl ketone	16alpha,17-Dihydroxypregn-4-ene-3,20-dione cyclic acetal with 2-furyl methyl ketone	Others	其它类	Ketone compounds	酮类化合物	C27H34O5	456.2818	438.2406	2.5658	[M+NH4]+	0.857290851395506	3	0.9790000000000001	rp	7148-96-1	11954076	-	-	-	452.85	883.97	N/A	1132.82	453.83	N/A	478.7	267.64	N/A	31673.55	30264.38	30771.34	20170.37	16826.06	18925.48	63158.07	62993.78	62683.91	1520725.3	1577505.8	1534025.34	1239497.39	1267273.17	1520568.77	555710.93	562698.27	541459.27
MW0006281	T3_positive	Benzoyl meso-tartaric acid	苯甲酰内消旋酒石酸	Benzene and substituted derivatives	苯及其衍生物	Benzene and substituted derivatives	苯及其衍生物	C11H10O7	255.0501	254.0427	3.6977	[M+H]+	0.867999999982771	3	0.9788	rp	65621-34-3	13708642	HMDB0039511	-	-	190129.42	180483.77	180462.61	235823.61	224293.01	217749.02	202174.47	227081.69	197014.42	9253.59	6016.81	10096.14	8601.9	4715.43	8751.36	N/A	8551.58	9731.36	9417.34	9384.18	14252.75	9455.74	5625.72	6407.86	52880.42	42729.12	47114.5
MEDP0085	T3_positive	Tyramine	L-酪胺	Alkaloids	生物碱	Alkaloids	生物碱	C8H11NO	138.0907	137.0841	1.5302	[M+H]+	2.73706793493034	3	0.9787	rp	51-67-2	5610	HMDB0000306	60	C00483	123559.86	117725.54	119899.83	74165.81	73696.67	74730.61	65759.76	60932.38	64138.02	191.37	71.47	55.42	271.8	265.99	213.43	64.97	34.26	N/A	N/A	N/A	N/A	N/A	N/A	N/A	7482.66	10648.62	9265.25
MW0140049	T3_positive	Laudanidine	Laudanidine	Alkaloids	生物碱	Isoquinoline alkaloids	异喹啉类生物碱	C20H25NO4	361.2155	343.1784	2.5492	[M+NH4]+	0.8959999999547109	3	0.9781	rp	301-21-3	442304	HMDB0030211	-	C09555	1093.67	1517.21	859.14	22611.21	16479.53	22392.06	6365.01	3122.87	5543.36	401.81	1530.29	3314.75	5047.33	6076.72	2231.32	1230.3	4548.83	2764.32	46314.86	38387.82	41570.89	208309.96	229434.33	235139.05	56463.54	54589.91	49726.83
MEDP0298	T3_positive	Aminocaproic acid	6-氨基己酸	Organic acids	有机酸	Organic acids	有机酸	C6H13NO2	132.1013	131.0946	2.8268	[M+H]+	0.9282500000296071	3	0.9773	rp	60-32-2	564	HMDB0001901	-	C02378	N/A	162.36	139.3	547.93	263.36	706.96	512.75	1039.29	292.87	531527.64	666302.58	600880.71	306450.82	290551.65	320972.67	233447.6	241388.31	239614.7	14010.36	8516.68	4252.02	5359.01	4486.4	6722.7	157075.71	156917.29	157307.64
MEDL02681	T3_positive	6-Deoxyfagomine	6-脱氧荞麦碱	Alkaloids	生物碱	Piperidine alkaloids	哌啶类生物碱	C6H13NO2	132.1017	131.0946	1.4517	[M+H]+	1.04108199742825	3	0.9766	rp	197449-09-5	57449463	HMDB0036382	-	-	494569.06	494283.57	527477.51	676371.9	670458.4	683106.77	500914.22	481966.25	503848.41	451118.55	483427.81	486482.62	306257.26	298465.6	284859.47	479218.22	453443.95	535911.82	452230.51	474031.56	456209.78	454294.46	521830.22	685077.31	555414.47	615180.88	530996.69
MW0126828	T3_positive	Torsemide	托拉塞米	Benzene and substituted derivatives	苯及其衍生物	Benzene and substituted derivatives	苯及其衍生物	C16H20N4O3S	387.0924	348.1256	2.5691	[M+K]+	0.971749999933991	3	0.9763	rp	56211-40-6	41781	HMDB0014359	-	-	332.41	208.46	445.92	271.76	N/A	560.92	330.42	283.03	501.1	11372.51	14411.95	12598.22	21470.08	22254.92	25763.47	21268.36	17994.68	17232.39	1767.59	N/A	N/A	265.79	N/A	1886.39	4869.21	1798.85	1690.88
MEDP0251	T3_positive	Trigonelline	葫芦巴碱	Alkaloids	生物碱	Pyridine alkaloids	吡啶类生物碱	C7H7NO2	138.0546	137.0477	0.8186	[M+H]+	2.9469538124260497	3	0.976	rp	535-83-1	5570	HMDB0000875	273	C01004	485532.12	557721.17	481152.57	374731.52	369741.53	396081.95	357823.83	365635.32	425240.1	175571.71	180284.05	193968.95	288026.57	302509.46	342665.5	293636.79	275518.28	275050.08	78782.34	79898.91	78822.69	96630.2	78947.99	78647.51	279540.91	221380.54	200586.61
MEDP0514	T3_positive	Thiamine	硫胺素 (维生素 B1)	Others	其它类	Vitamin	维生素	C12H17N4OS+	265.1113	265.1123	1.3501	[M+]+	0.0060595674256092	3	0.9749	rp	70-16-6	1130	HMDB0000235	-	C00378	8589.98	9181.37	11064.79	3307.16	12756.75	12530.32	15060.32	16478.98	16589.25	19697.48	22100.85	22126.57	34571.28	33949.74	31636.58	32763.72	31022.29	32578.88	274465.38	294691.0	266346.98	144483.49	142572.07	206026.05	109708.05	107279.9	109950.26
MEDP1346	T3_positive	LPC(0:0/16:0)	溶血PC(0:0/16:0)	Lipids	脂质	LPC	溶血磷脂酰胆碱	C24H50NO7P	534.2968	495.3325	6.9995	[M+K]+	1.02920661460401	3	0.9749	rp	66757-27-5	15061532	HMDB0240262	-	-	1299.63	2717.84	N/A	N/A	458.18	2600.91	746.47	2042.75	706.75	1454.58	2994.72	981.26	5154.88	6162.58	3968.13	692.0	3408.84	7078.09	69396.2	58139.36	65204.32	14068.2	13003.72	19114.1	18620.57	5668.41	3244.65
MW0146675	T3_positive	beta-Hydroxyacteoside	β-羟基毛蕊糖苷	Phenolic acids	酚酸类	Phenolic acids	酚酸类	C29H36O16	658.2345	640.2003	4.1234	[M+NH4]+	1.0382676690847499	3	0.9747	rp	95587-86-3	10009317	-	-	C17528	446142.13	392849.42	410741.21	279902.34	335628.38	271171.12	162412.15	171780.66	157042.18	195844.63	175068.72	175502.0	314130.85	290304.2	295260.97	316523.94	302834.11	283941.71	N/A	591.06	N/A	1398.83	883.27	N/A	94812.3	91113.39	94151.54
MW0063305	T3_positive	Radiclonic acid	自由基酸	Terpenoids	萜类	Ditepenoids	二萜	C23H40O5	397.2959	396.2876	7.3715	[M+H]+	1.06349999995814	3	0.9741	rp	49620-14-6	45359249	-	-	-	N/A	852.77	775.93	505.22	471.69	565.77	N/A	490.4	2426.37	44794.1	53843.18	55351.32	148669.61	149474.68	146051.1	60791.69	54201.21	53436.05	32606.05	31324.55	28227.63	24068.81	27372.75	36996.54	74327.86	64565.89	52472.6
MW0015846	T3_positive	Apo-10'-violaxanthal	Apo-10'-紫黄质	Others	其它类	Aldehyde compounds	醛类化合物	C27H36O3	431.2558	408.2664	6.6643	[M+Na]+	1.09046552982976	3	0.9735	rp	17237-68-2	131752515	HMDB0039018	-	-	298549.0	6033.25	5093.6	24861.7	22206.78	2305.45	70125.66	3384.76	15409.27	9673.91	48203.15	72331.24	58413.32	5072.25	2938.18	7956.53	2274.66	1019.77	117024.13	80681.19	193797.44	440043.39	369408.07	349189.66	3688.46	N/A	316.55
MEDP2301	T3_positive	Esculentoside A	商陆皂苷 A	Terpenoids	萜类	Triterpene Saponin	三萜皂苷	C42H66O16	844.4707	826.4351	5.3511	[M+NH4]+	1.10546975203144	3	0.9731	rp	65497-07-6	-	-	-	-	3907.75	N/A	290.87	N/A	4537.91	4287.0	7080.14	6034.89	9406.18	2498846.17	2691158.24	2785442.79	3992641.43	3990000.25	4334740.45	3940473.66	3918568.0	3867168.86	1072877.44	983787.5	997871.26	1783488.84	1868811.68	1839286.59	1753140.18	1684807.15	1420008.89
MEDN0151	T3_positive	Adenine	腺嘌呤	Nucleotides and derivatives	核苷酸及其衍生物	Nucleotides and derivatives	核苷酸及其衍生物	C5H5N5	136.0617	135.0545	1.3683	[M+H]+	0.49358070242533403	3	0.9717	rp	73-24-5	190	HMDB0000034	85	C00147	186023.63	202544.1	185441.27	317557.86	326583.64	342901.81	170560.52	166233.91	183229.69	108773.3	122185.51	92355.2	90832.26	136709.78	84055.01	129755.84	158662.66	154267.46	2711205.35	1965999.56	2180790.66	486921.95	541957.06	628903.93	757508.33	91407.96	894749.59
MW0015129	T3_positive	7,8-Dihydro-3b,6a-dihydroxy-alpha-ionol 9-[apiosyl-(1->6)-glucoside]	7,8-Dihydro-3b,6a-dihydroxy-alpha-ionol 9-[apiosyl-(1->6)-glucoside]	Others	其它类	Saccharides	糖类	C24H42O12	540.2972	522.2676	5.9082	[M+NH4]+	1.2005353581499598	3	0.9709	rp	177261-73-3	85253057	HMDB0041579	-	-	94724.01	90508.33	87566.38	16179.68	4819.84	27678.15	38782.02	55454.74	17022.37	21239.58	4632.72	17244.24	25899.52	24468.83	9471.37	33299.0	31885.14	34761.1	7288.39	2827.1	N/A	1579.67	4964.37	4886.85	16454.49	53202.85	35786.02
MW0155645	T3_positive	Polidocanol	聚多卡醇	Alcohol and amines	醇、胺类	Alcohols	醇类	C30H62O10	600.4686	582.4343	7.5879	[M+NH4]+	1.20442624497331	3	0.9708	rp	3055-99-0 | 9043-30-5	656641	-	-	-	135381.22	136185.43	132593.45	133628.27	144665.07	129948.9	161968.17	150465.92	165047.81	3195199.95	3716307.56	3254156.43	4763027.23	4522382.69	4299783.15	4609355.27	4520976.82	4596688.47	2291668.36	2240566.47	2209405.92	1604491.76	1633205.14	2193792.05	2557071.16	2361287.45	1951502.75
MW0150606	T3_positive	Daphnetoxin, 12-((1-oxo-2,4,6-decatrienyl)oxy)-, (12-beta(2E))-	瑞香毒素, 12-((1-oxo-2,4,6-decatrienyl)oxy)-, (12-beta(2E))-	Benzene and substituted derivatives	苯及其衍生物	Benzene and substituted derivatives	苯及其衍生物	C37H42O10	669.255	646.2778	5.2049	[M+Na]+	1.23445519488801	3	0.9701	rp	55306-10-0	5369749	-	-	-	71027.58	50602.29	124938.98	253855.81	61862.12	90426.45	49879.17	26241.58	61680.46	66907.59	33532.36	55793.46	23934.52	33437.81	31201.25	15808.19	28824.99	21049.57	614.01	3106.49	N/A	N/A	961.31	1468.68	25844.0	18403.45	20464.31
MEDN0006	T3_positive	L-Tyrosine	L-酪氨酸	Amino acids and derivatives	氨基酸及其衍生物	Amino acids and derivatives	氨基酸及其衍生物	C9H11NO3	182.081	181.0739	1.3927	[M+H]+	1.27700876745962	3	0.9695	rp	60-18-4	6057	HMDB0000158	34	C00082	280041.3	281489.36	303558.4	353864.85	339493.04	368002.4	281626.88	251671.7	310715.68	236289.29	280603.16	270653.78	233711.3	301651.61	297578.04	352377.71	357751.42	368105.93	250525.83	241135.37	218530.01	218722.9	176918.12	228519.73	273071.86	256459.51	252934.37
MEDP0167	T3_positive	Guanosine	鸟苷	Nucleotides and derivatives	核苷酸及其衍生物	Nucleotides and derivatives	核苷酸及其衍生物	C10H13N5O5	284.0991	283.0917	1.8125	[M+H]+	2.04166366501113	3	0.9690000000000001	rp	118-00-3 | 26578-09-6 | 197227-95-5 | 103654-69-9 | 103654-70-2 | 146849-94-7 | 197227-93-3 | 202933-46-8 | 244769-87-7 | 247226-75-1 | 250586-91-5 | 250586-97-1 | 30747-23-0	135398635	HMDB0000133	-	C00387	106392.71	97734.1	98043.48	88185.5	89097.4	82473.7	65896.83	68826.52	85497.41	74173.66	82359.19	88288.47	41003.67	38205.2	38422.48	57149.77	52508.57	54788.26	168633.72	161298.84	143898.08	82260.41	73103.1	92542.93	90913.26	80857.98	87570.51
MEDP1647	T3_positive	2-Amino-1-phenylethanol	苯基乙醇胺	Alkaloids	生物碱	Alkaloids	生物碱	C8H11NO	120.0806	137.0841	2.2230000000000003	[M+H-H2O]+	1.25383392752809	3	0.9690000000000001	rp	7568-93-6	1000	HMDB0001065	59	C02735	687746.52	729656.47	789657.44	828589.15	828167.33	821581.03	583825.99	522413.84	559021.63	1012498.01	1005072.96	1116321.2	765219.81	723605.57	677403.65	1010931.22	1011509.3	1001887.03	534051.01	571545.21	549971.83	638414.18	656645.88	692096.76	746174.13	743161.15	843069.47
MEDL00810	T3_positive	5-Methylcytosine	5-甲基胞嘧啶	Nucleotides and derivatives	核苷酸及其衍生物	Nucleotides and derivatives	核苷酸及其衍生物	C5H7N3O	126.0656	125.0589	1.2741	[M+H]+	2.2422681399803	3	0.9685	rp	554-01-8	65040	HMDB0002894	3247	C02376	21289.12	18951.17	24784.79	23904.82	24769.79	24515.32	23843.08	22556.21	24487.67	6550.84	6539.64	7445.13	7512.57	5140.87	5744.3	5694.62	7006.96	6396.41	3009.79	4085.68	2884.74	5148.61	1045.79	3069.79	11295.6	10867.88	10406.94
MW0103833	T3_positive	Tricarballylic anhydride	三烯丙酸酐	Organic acids	有机酸	Organic acids	有机酸	C6H6O5	159.0283	158.0215	1.5692	[M+H]+	1.3085000000501201	3	0.9683	rp	4756-10-9	239163	-	-	-	246853.88	235427.06	253922.38	277768.92	279976.39	314573.76	363351.86	340441.09	268961.51	152166.85	166560.33	138158.69	112861.02	141021.11	120700.35	134510.44	129026.61	126493.6	4233.39	3814.09	8621.71	11987.13	38791.3	9360.47	154905.12	162066.09	144810.78
MW0001348	T3_positive	2-Amino-2-[2-(3-azido-4-octylphenyl)ethyl]-1,3-propanediol	2-氨基-2-[2-(3-叠氮基-4-辛基苯基)乙基]-1,3-丙二醇	Benzene and substituted derivatives	苯及其衍生物	Benzene and substituted derivatives	苯及其衍生物	C19H32N4O2	349.2601	348.2525	3.464	[M+H]+	1.31600000003118	3	0.9682	rp	881914-35-8	11508523	-	-	-	7489.88	6406.52	6343.11	18086.37	19693.73	17834.33	13855.83	16689.44	14934.83	62.17	192.48	242.9	N/A	59.53	199.15	1099.72	284.32	265.53	N/A	N/A	N/A	N/A	N/A	N/A	5709.0	939.55	2755.44
MW0123363	T3_positive	Citbismine C	花椒胺 C	Heterocyclic compounds	杂环化合物	Heterocyclic compounds	杂环化合物	C37H36N2O11	707.2191	684.2319	0.8186	[M+Na]+	1.3302525024753	3	0.9678	rp	169055-79-2	85149847	HMDB0041435	-	-	4465.77	15836.72	27413.37	8306.79	1823.81	15617.23	6306.37	3249.67	9287.46	116756.43	126180.24	132051.19	260767.74	205161.54	200421.4	278953.64	300089.98	300656.88	63417.04	59121.14	65799.25	42557.16	41967.63	65229.0	54819.24	89332.9	100774.26
MEDP0160	T3_positive	Adenosine	腺苷	Nucleotides and derivatives	核苷酸及其衍生物	Nucleotides and derivatives	核苷酸及其衍生物	C10H13N5O4	268.1167	267.0968	2.3309	[M+H]+	0.534446924973508	3	0.9674	rp	58-61-7	60961	HMDB0000050	86	C00212	N/A	N/A	N/A	N/A	N/A	N/A	N/A	N/A	N/A	10996.21	11181.21	9837.57	11673.77	11525.73	11555.24	9168.79	9913.15	6569.23	248.05	N/A	N/A	N/A	N/A	N/A	N/A	N/A	1021.24
MEDP0025	T3_positive	L-Tryptophan	L-色氨酸	Amino acids and derivatives	氨基酸及其衍生物	Amino acids and derivatives	氨基酸及其衍生物	C11H12N2O2	205.0967	204.0899	2.8069	[M+H]+	0.372537714952159	3	0.9667	rp	73-22-3	6305	HMDB0000929	5879	C00078	248199.78	248213.75	220354.77	318149.66	252467.3	219978.95	152020.7	213048.58	233450.99	233166.43	266462.45	247421.53	485558.78	463592.68	450948.46	473164.41	471139.69	478394.41	210834.52	197204.12	190395.72	141891.27	114836.6	175369.15	306990.84	283331.7	273236.26
MW0126404	T3_positive	Quipazine maleate	马来酸奎帕嗪	Benzene and substituted derivatives	苯及其衍生物	Benzene and substituted derivatives	苯及其衍生物	C17H19N3O4	368.1123	329.1376	0.8383	[M+K]+	1.3905000000136203	3	0.9664	rp	5786-68-5	5702242	-	44221	-	231880.66	233000.43	265321.89	137531.05	233254.89	276583.15	266526.99	222628.02	209902.39	92174.91	103142.18	88663.0	307964.5	303088.71	292113.73	268041.09	285158.7	247523.37	18749.26	3037.18	12662.27	40137.27	35574.28	43122.43	91764.74	83505.9	59420.65
MW0016200	T3_positive	Bis(2,2,6,6-tetramethyl-4-piperidyl) sebacate	双(2,2,6,6-四甲基-4-哌啶基)癸二酸酯	Others	其它类	Lactones	内酯类化合物	C28H52N2O4	498.4264	480.3927	8.3515	[M+NH4]+	1.47442088957607	3	0.9645	rp	52829-07-9	164282	-	-	-	9302.68	2793.28	6356.78	9435.79	5358.58	3069.12	2764.17	4926.56	2159.63	92752.68	62808.8	71517.46	85210.28	85303.6	76767.79	90212.0	82712.12	103304.38	49998.9	39917.29	45399.95	46649.74	32340.53	42513.27	49819.08	42459.58	37178.0
MW0114654	T3_positive	Isopropyl apiosylglucoside	异丙基仙人掌葡糖苷	Others	其它类	Saccharides	糖类	C14H26O10	372.1859	354.1526	3.4958	[M+NH4]+	1.49300000003905	3	0.9640000000000001	rp	147742-24-3	131753154	HMDB0041513	-	-	91443.24	94224.02	103243.23	90495.96	97528.48	159441.88	4541.93	12292.79	11146.21	80569.35	85941.82	79625.48	54273.4	51935.36	52219.58	101309.49	99584.44	99031.8	2057.07	3568.7	1729.74	6875.65	9971.1	20504.7	46149.37	51202.51	50912.44
MEDP0178	T3_positive	Uracil	尿嘧啶	Nucleotides and derivatives	核苷酸及其衍生物	Nucleotides and derivatives	核苷酸及其衍生物	C4H4N2O2	113.03399999999999	112.0273	1.4714	[M+H]+	1.00923726002122	3	0.9636	rp	66-22-8	1174	HMDB0000300	258	C00106	8336.86	8218.32	4284.07	16404.92	5020.28	16723.89	13915.34	12164.59	13296.96	41730.94	44847.93	47524.65	21897.71	20699.72	20538.24	24217.43	22398.04	12737.86	60387.84	56143.47	29969.12	12830.88	N/A	10459.45	42463.42	41911.05	41082.69
MW0015583	T3_positive	Diisononyl adipate	己二酸二异壬酯	Organic acids	有机酸	Organic acids	有机酸	C24H46O4	399.3466	398.3396	0.2454	[M+H]+	1.52525000004289	3	0.9633	rp	33703-08-1 | 928716-02-3	6427097	-	-	-	2506.99	1758.62	1202.63	2310.21	1497.36	1940.72	3800.33	4028.1	1426.73	12269.93	2916.43	6218.62	3095.52	1390.19	2755.22	2078.39	2765.99	14781.33	15511.75	2899.82	1725.5	1895.57	10108.63	2367.25	4684.5	1646.66	2007.02
MEDL01914	T3_positive	2,6-Dihydroxybenzoic acid	2,6-二羟基苯甲酸	Benzene and substituted derivatives	苯及其衍生物	Benzene and substituted derivatives	苯及其衍生物	C7H6O4	155.0334	154.0266	2.8268	[M+H]+	3.91181029748111	3	0.9628	rp	303-07-1	9338	HMDB0013676	-	-	26341.05	24032.72	30420.45	41548.19	44161.47	46554.16	46606.62	41999.13	43879.97	2352.34	1077.48	1041.12	3805.1	1459.44	2242.72	8004.51	12231.78	8815.56	N/A	N/A	N/A	N/A	N/A	N/A	11232.67	13704.34	8068.66
MW0157021	T3_positive	Ser-Phe-Leu-Leu-Arg-Asn-NH2	L-丝氨酰-L-苯丙氨酰-L-亮氨酰-L-亮氨酰-L-精氨酰-	Amino acids and derivatives	氨基酸及其衍生物	Amino acids and derivatives	氨基酸及其衍生物	C34H57N11O8	765.4768	747.4392	6.1853	[M+NH4]+	1.54942617313788	3	0.9627	rp	141923-40-2	10010285	-	-	-	27122.28	11699.81	30137.83	7075.32	3997.06	6674.89	13713.38	12532.76	14451.39	46082.69	65383.38	23547.86	52241.75	41881.17	41298.5	45866.12	36723.25	44599.31	8633.37	5943.95	12303.0	6312.96	7049.44	36690.2	17393.94	22764.41	19206.06
MW0143680	T3_positive	5-O-beta-D-Mycaminosyltylactone	5-O-β-D-Mycaminosyltylactone	Others	其它类	Lactones	内酯类化合物	C31H53NO8	568.3888	567.3771	7.2151	[M+H]+	1.55469545878152	3	0.9626	rp	81661-90-7	21669911	-	-	C12001	642.11	N/A	N/A	N/A	N/A	N/A	1777.26	N/A	497.64	53204.51	82704.99	88103.86	445330.24	431019.19	412765.55	224090.67	216913.22	212714.45	6303.15	4815.68	6226.74	57500.9	52359.51	71301.09	165456.33	131820.18	116046.6
MW0014224	T3_positive	C22 Sulfatide	C22 硫苷	SL	鞘脂类	Cer	神经酰胺	C46H89NO11S	864.6187	863.6156	8.2537	[M+H]+	1.58206705052401	3	0.9620000000000001	rp	265096-83-1	24779582	HMDB0012316	-	C06125	23373.63	16738.79	17241.45	17815.58	18504.79	15198.76	18308.89	18794.8	22511.63	486.18	4409.47	1033.4	N/A	3000.22	1484.66	185001.44	21701.92	20810.32	781.51	580.54	596.8	297.46	967.3	N/A	13356.64	4267.66	6534.37
MW0011281	T3_positive	(3S,5R,6R,6'S)-6,7-Didehydro-5,6-dihydro-3,5,6'-trihydroxy-13,14,20-trinor-3'-oxo-beta,epsilon-caroten-19',11'-olide 3-acetate	(3S,5R,6R,6'S)-6,7-Didehydro-5,6-dihydro-3,5,6'-trihydroxy-13,14,20-trinor-3'-oxo-beta,epsilon-caroten-19',11'-olide 3-acetate	Others	其它类	Lactones	内酯类化合物	C39H48O7	667.3121	628.34	2.8169	[M+K]+	1.5849673983089	3	0.9619	rp	256505-50-7	131752234	HMDB0037793	-	-	190.23	213.5	N/A	N/A	83.48	440.23	N/A	130.01	557.01	189.32	240.87	N/A	300.63	205.29	493.15	N/A	N/A	N/A	197032.29	165419.57	151636.16	92936.31	68030.23	137491.82	1272.78	678.82	1469.85
MEDP1031	T3_positive	1-Phenylethanol	1-苯乙醇	Phenolic acids	酚酸类	Phenolic acids	酚酸类	C8H10O	105.0693	122.0732	4.3197	[M+H-H2O]+	1.4528559075088798	3	0.9615	rp	98-85-1	7409	HMDB0032619	-	C07112	37109.09	44871.81	48390.68	47575.27	48238.88	44520.35	96883.5	33437.74	43437.37	8306.3	8565.62	8384.16	8813.25	7669.22	5291.63	7305.68	7065.5	7832.66	2999.76	3567.79	3466.45	5107.86	4074.11	1706.16	31432.52	26884.53	28797.39
MEDP0080	T3_positive	S-adenosylmethionine	S-腺苷蛋氨酸	Amino acids and derivatives	氨基酸及其衍生物	Amino acids and derivatives	氨基酸及其衍生物	C15H22N6O5S	399.1446	398.1372	0.937	[M+]+	1.37012757249977	3	0.9615	rp	29908-03-0 | 17176-17-9 | 485-80-3 | 78548-84-2 | 91279-78-6	34755	HMDB0001185	3289	C00019	233170.14	167012.14	189491.48	224829.26	236768.2	220765.81	192801.55	209836.44	206126.13	168877.86	170514.08	101445.28	78948.86	77848.44	126685.89	174718.28	123997.74	113690.87	686244.17	690618.54	648019.68	520630.65	529599.25	1031173.48	222243.03	373197.36	260489.88
MW0012928	T3_positive	PC(O-16:0/20:5(5Z,8Z,11Z,14Z,17Z))	PC(O-16:0/20:5(5Z,8Z,11Z,14Z,17Z))	GP	甘油磷脂类	PC	磷脂酰胆碱	C44H80NO7P	788.5439	765.5672	8.2928	[M+Na]+	1.6212841217887	3	0.9611	rp	132196-28-2	10485310	HMDB0039528	-	-	299867.96	1041122.95	234164.5	79375.86	565115.33	1156636.09	93545.56	289301.89	321367.07	436258.1	269923.47	124418.22	68383.26	70691.59	151947.15	300813.35	110146.6	243704.71	92076.47	275142.47	261315.38	194931.56	176365.36	132577.66	504.54	264114.15	25760.53
MEDP0179	T3_positive	Uridine	尿嘧啶核苷	Nucleotides and derivatives	核苷酸及其衍生物	Nucleotides and derivatives	核苷酸及其衍生物	C9H12N2O6	245.0767	244.0695	1.4517	[M+H]+	2.04764521505751	3	0.9608	rp	58-96-8	6029	HMDB0000296	90	C00299	19267.08	14470.31	18574.7	22118.92	19129.63	17207.39	19143.56	21851.57	25607.76	100105.92	121602.24	121813.56	40961.02	76436.64	36640.78	39624.02	36074.18	40745.06	29066.96	27592.03	25056.07	5273.94	7504.47	3823.92	39046.38	38613.81	36017.7
MEDL02023	T3_positive	Asparagine	L-天冬酰胺	Amino acids and derivatives	氨基酸及其衍生物	Amino acids and derivatives	氨基酸及其衍生物	C4H8N2O3	133.0601	132.0535	0.8186	[M+H]+	2.9434868925193296	3	0.9607	rp	70-47-3	6267	HMDB0000168	14	C00152	62568.67	39502.94	31214.97	30449.12	19281.9	35531.11	41399.9	38277.67	32918.03	316341.27	331875.63	336291.13	72417.46	70753.14	92771.77	69518.21	73979.56	59809.39	348170.6	121210.87	299258.53	182416.63	182427.44	148536.72	120806.36	166353.73	177080.48
MW0008807	T3_positive	N(4)-Acetylsulfamerazine	N(4)-乙酰磺胺嘧啶	Benzene and substituted derivatives	苯及其衍生物	Benzene and substituted derivatives	苯及其衍生物	C13H14N4O3S	307.0867	306.0787	6.4254	[M+H]+	1.6527500000052	3	0.9603	rp	127-73-1	67181	-	-	-	18398.56	21695.64	24268.86	16266.43	25435.95	29723.83	23064.22	23071.31	21861.33	311.89	395.06	N/A	N/A	N/A	N/A	1432.45	N/A	N/A	3180.51	1922.39	2614.47	4597.73	5213.9	5693.23	5605.19	4195.81	5293.7
MW0150705	T3_positive	4-hydroxy-5,6-dimethoxy-3-[(E,2R)-2-methylhex-4-enoyl]-1H-pyridin-2-one	哈齐安吡啶酮	Others	其它类	Ketone compounds	酮类化合物	C14H19NO5	299.1603	281.1263	5.0762	[M+NH4]+	1.69299999996042	3	0.9594	rp	126637-69-2	54697782	-	-	C10150	N/A	709.41	N/A	297.29	N/A	844.04	417.33	987.92	N/A	2460.19	2316.16	123.65	N/A	N/A	N/A	N/A	136.36	253.08	105250.15	96988.09	95591.23	76163.66	80061.12	84833.3	30421.46	19560.91	22021.6
MW0000811	T3_positive	2-Methoxy-1-(2-methoxynaphthalen-1-yl)naphthalene	2-甲氧基-1-(2-甲氧基萘-1-基)萘	Benzene and substituted derivatives	苯及其衍生物	Benzene and substituted derivatives	苯及其衍生物	C22H18O2	353.0865	314.1307	3.0781	[M+K]+	1.69975000005707	3	0.9593	rp	75640-87-8 | 2960-93-2 | 35294-28-1 | 75685-01-7	235616	-	-	-	11485.48	6059.33	9312.56	14906.33	17485.27	11167.37	11247.21	2848.34	6207.59	4769.22	7948.25	1494.22	10703.29	47375.64	3171.82	50044.25	64402.83	6915.75	28564.78	22947.48	20752.75	22099.97	14974.8	25318.69	12069.38	15661.26	6838.01
MEDL01973	T3_positive	Maslinic acid 3-O-b-D-glucoside	丝瓜苷 O	Terpenoids	萜类	Triterpene Saponin	三萜皂苷	C36H58O9	673.3725	634.4081	5.0958	[M+K]+	1.70820939866842	3	0.9591	rp	163634-06-8	85117733	HMDB0029606	-	-	N/A	2922.67	N/A	1885.46	N/A	N/A	2431.25	281.42	3997.92	36863.83	38701.42	32829.83	1119.37	550.93	3355.99	1667.74	N/A	1140.13	1029.07	887.89	115.74	2708.69	1029.07	N/A	N/A	8615.21	5563.48
MEDN0234	T3_positive	Globotriose	麦芽三糖	Others	其它类	Saccharides	糖类	C18H32O16	527.1581	504.16900000000004	1.2741	[M+Na]+	3.01171425934681	3	0.9590000000000001	rp	1109-28-0 | 33404-34-1 | 66580-68-5	871	HMDB0001262	-	C00420	18687.81	14219.66	40032.95	23412.68	34757.61	25991.51	14730.12	22498.76	22623.96	60570.13	62478.72	67789.84	99053.64	117566.14	125940.27	151127.78	117664.44	130537.2	882.92	15205.31	26603.51	12467.36	1520.41	1659.99	35261.14	32549.23	24242.94
MEDN0403	T3_positive	Urocanic acid	尿刊酸	Organic acids	有机酸	Organic acids	有机酸	C6H6N2O2	139.0498	138.0429	1.2990000000000002	[M+H]+	1.68686283501529	3	0.9589	rp	3465-72-3	736715	HMDB0000301	298	C00785	4300.45	6064.72	3719.13	1441.65	211.82	8197.75	3208.69	7923.15	6507.38	436500.53	720267.62	745448.67	297571.97	411770.95	276588.21	610233.78	534859.64	913080.38	50392.84	62293.52	53289.33	39519.79	34423.87	43818.83	137392.16	93508.01	121318.48
MW0158037	T3_positive	Trichilin A	Trichilin A	Terpenoids	萜类	Triterpene	三萜	C35H46O13	692.3289	674.2938	1.432	[M+NH4]+	1.71764583745018	3	0.9589	rp	77182-69-5	5462417	-	-	C08786	N/A	N/A	N/A	521.15	N/A	N/A	N/A	N/A	N/A	N/A	N/A	N/A	N/A	N/A	N/A	209.02	32.43	N/A	71846.04	67843.68	80904.01	46365.04	50553.62	64847.33	20352.62	20435.38	17878.81
MEDN0455	T3_positive	Guanine	鸟嘌呤	Nucleotides and derivatives	核苷酸及其衍生物	Nucleotides and derivatives	核苷酸及其衍生物	C5H5N5O	152.0563	151.0494	1.8226	[M+H]+	0.421727772419445	3	0.9587	rp	73-40-5	135398634	HMDB0000132	-	C00242	92658.43	97347.47	99685.4	90387.65	78034.05	82775.25	67993.23	69106.33	73185.7	83092.59	161972.73	101459.35	52733.27	49241.46	46749.03	140855.46	69863.39	64066.35	170411.67	185381.43	159591.05	87955.73	75789.46	99183.53	89633.67	83295.61	95043.9
MW0000206	T3_positive	Cytochalasin B	细胞松弛素B	Benzene and substituted derivatives	苯及其衍生物	Benzene and substituted derivatives	苯及其衍生物	C29H37NO5	497.3083	479.2672	2.1694	[M+NH4]+	1.7247135214162799	3	0.9587	rp	14930-96-2 | 11032-95-4	5311281	-	46771	C19954	44.29	57.57	126.77	N/A	N/A	N/A	N/A	N/A	N/A	N/A	N/A	N/A	N/A	N/A	N/A	N/A	N/A	N/A	26195.03	24875.08	28268.1	16615.61	13845.05	15512.54	8571.91	8179.6	7497.95
MEDN0084	T3_positive	Benzoic acid	苯甲酸	Phenolic acids	酚酸类	Phenolic acids	酚酸类	C7H6O2	123.0436	122.0368	4.3799	[M+H]+	0.665725827495578	3	0.9584	rp	65-85-0	243	HMDB0001870	1297	C00539	178070.63	174806.98	173029.24	194465.55	185796.84	195498.49	237159.73	238385.65	236395.43	33101.39	35905.68	32936.51	37565.11	38259.48	32698.16	33269.99	34059.32	41693.62	47093.25	44375.34	43982.44	28592.9	30852.93	29390.97	120700.78	111640.44	115913.45
MEDN0746	T3_positive	Butylparaben	对羟基苯甲酸丁酯	Phenolic acids	酚酸类	Phenolic acids	酚酸类	C11H14O3	217.08599999999998	194.0943	4.3898	[M+Na]+	1.76400000000854	3	0.9578	rp	94-26-8	7184	HMDB0032575	-	-	20607.81	20150.07	20465.75	49391.32	48007.23	46165.29	82099.05	84537.53	98475.57	2123.49	2190.92	1498.66	1824.57	3791.15	3942.03	2574.89	1636.23	3590.34	1029.51	1175.71	543.23	2327.49	N/A	889.24	28057.29	25677.89	24225.88
MEDL02597	T3_positive	6''-O-Malonylglycitin	6''-O-丙二酰黄豆豆苷	Flavonoids	黄酮	Isoflavones	异黄酮	C25H24O13	533.1293	532.1217	4.7582	[M+H]+	1.75474867931042	3	0.9575	rp	137705-39-6	23724657	HMDB0039323	-	C16197	32272.77	30963.74	10956.63	59386.8	125497.78	80674.04	156220.47	163475.58	189805.55	721205.29	1236560.63	1200404.69	5349541.67	5345746.44	5323621.88	5379422.94	5112036.83	4946783.55	36922.62	53557.24	32987.6	301551.05	310907.76	339719.21	957876.19	943121.1	937981.26
MW0154595	T3_positive	Norbinaltorphimine	Norbinaltorphimine	Alkaloids	生物碱	Isoquinoline alkaloids	异喹啉类生物碱	C40H43N3O6	700.2810000000001	661.3152	4.3397	[M+K]+	1.79385284461813	3	0.9571	rp	105618-26-6	5480230	-	-	C18130	11708.9	9456.05	8528.55	N/A	27709.14	4249.24	13859.97	22808.33	15887.9	66960.79	64817.26	62732.34	62032.42	71136.11	62861.58	69708.25	60881.29	65648.65	38373.88	16404.09	14369.95	23146.9	27175.38	29938.95	31356.21	29458.0	21905.6
MEDP0125	T3_positive	Choline	胆碱	Alkaloids	生物碱	Alkaloids	生物碱	C5H14NO+	104.1068	104.1075	0.7793	[M+]+	1.2270418275051	3	0.9568	rp	62-49-7	305	HMDB0000097	56	C00114	1358566.96	1386154.73	1304671.16	1395631.28	1361513.25	1486198.12	1070856.44	951683.91	1082435.3	1674331.63	1714610.3	1803617.94	1247399.53	1176652.21	1170439.51	1079347.72	1193358.96	1183423.12	1881272.16	1947209.71	1890666.97	1754486.74	1684477.86	1456989.81	1915104.42	1564557.82	1623253.17
MEDN0562	T3_positive	Indole-3-carbinol	吲哚-3-甲醇	Alkaloids	生物碱	Plumerane	吲哚类生物碱	C9H9NO	130.0644	147.0684	2.8069	[M+H-H2O]+	2.26990660998183	3	0.9546	rp	700-06-1	3712	HMDB0005785	-	-	41883.57	44696.32	58397.5	55862.01	46776.06	42311.05	39777.52	59087.2	46482.12	46015.31	54826.5	43207.94	96754.41	79945.97	76287.94	81373.3	80112.38	78616.31	18810.93	17670.31	15255.97	25556.47	13026.9	17710.09	42260.45	54254.16	51415.32
MW0148511	T3_positive	Dihydromacarpine	二氢马卡平；13，14-二氢-5，7-二甲氧基-13-甲基-[1，3]苯并二氧杂环戊烯并[5，6-c]-1，3-二氧杂环戊烯并[4，5-i]菲啶	Alkaloids	生物碱	Alkaloids	生物碱	C22H19NO6	394.1278	393.1212	0.858	[M+H]+	1.90650000007508	3	0.9545	rp	77785-12-7	440631	-	-	C05316	50085.86	35277.92	10131.78	30770.56	20206.99	24772.67	32003.53	30680.26	26774.83	194701.85	172409.05	211542.36	213474.35	158585.43	137669.08	114347.09	127765.76	116964.49	3518.25	1430.73	6161.7	N/A	1316.53	4056.97	17628.96	16644.84	7964.4
MEDN0428	T3_positive	Succinyladenosine	琥珀酰腺苷	Nucleotides and derivatives	核苷酸及其衍生物	Nucleotides and derivatives	核苷酸及其衍生物	C14H17N5O8	384.1138	383.1077	1.9202	[M+H]+	0.8527248900236372	3	0.9545	rp	4542-23-8	165243	HMDB0000912	-	-	53285.26	15456.48	32606.01	38906.1	73686.29	40596.76	28308.83	17305.17	38040.15	24340.63	15182.03	20998.42	15847.36	8951.36	16839.15	24786.19	16573.31	25717.22	126532.72	226761.85	139652.89	91062.31	64286.18	40290.9	149178.19	154154.58	163157.68
MW0001678	T3_positive	1-nitrosonaphthalene	1-硝基萘	Benzene and substituted derivatives	苯及其衍生物	Benzene and substituted derivatives	苯及其衍生物	C10H7NO	158.0598	157.0528	1.7603	[M+H]+	1.9097500000242498	3	0.9545	rp	21711-65-9	30767	HMDB0062189	-	C14788	121337.85	122677.85	130262.5	136489.46	144998.48	147270.61	164741.95	149961.21	155618.26	785.09	7139.34	7146.31	2015.38	2188.39	9562.51	1086.02	2429.56	1950.12	N/A	N/A	N/A	811.77	436.44	N/A	39575.39	34828.79	36624.47
MW0112022	T3_positive	2-(Methylthio)methyl-2-butenal	2-(甲硫基)甲基-2-丁烯醛	Others	其它类	Aldehyde compounds	醛类化合物	C6H10OS	169.0129	130.0452	4.7381	[M+K]+	1.9107499999648798	3	0.9544	rp	40878-72-6	57501028	HMDB0031370	-	-	N/A	N/A	N/A	N/A	N/A	N/A	N/A	N/A	N/A	28093.38	28150.72	28310.06	41528.22	39591.55	38313.59	41349.12	38468.69	43880.48	3299.22	4070.26	5332.1	4957.29	2259.38	2595.08	7223.55	7336.82	7969.6
MW0013362	T3_positive	28-Glucosyloleanolic acid 3-[arabinosyl-(1->2)-6-methylglucuronide]	28-葡糖基齐墩果酸3-[阿拉伯糖基-(1->2)-6-甲基葡糖苷酸]	Others	其它类	Lactones	内酯类化合物	C48H76O18	941.5121	940.5032	6.1853	[M+H]+	1.9500162147258702	3	0.9536	rp	117804-22-5	14138176	HMDB0039420	-	-	1166887.16	937213.89	938416.15	1100465.44	731190.78	719818.87	926627.8	1152389.58	1149560.2	6242262.73	6089305.07	5936185.89	6340485.17	5936726.62	6049674.93	6202212.1	6309874.92	6466691.67	2254443.24	1757841.43	2062220.87	2587570.26	2377100.39	2896242.67	3258664.68	2948453.28	2581595.7
MEDN1015	T3_positive	Nicotinic acid	烟酸 (维生素 B3)	Others	其它类	Vitamin	维生素	C6H5NO2	124.0387	123.03200000000001	1.3338	[M+H]+	1.61411759751928	3	0.9531	rp	59-67-6	938	HMDB0001488	6272	C00253	24191.99	22453.2	25699.44	20635.81	28567.29	20444.22	14462.33	15250.73	17213.66	17909.79	23210.85	20632.58	196313.88	362068.53	193995.45	31105.1	22425.38	29799.74	76334.24	83311.43	73477.32	93535.75	92918.18	75096.72	68956.27	64345.79	70644.35
MW0015879	T3_positive	Araliasaponin I	苦参皂甙 I	Terpenoids	萜类	Triterpene Saponin	三萜皂苷	C47H76O18	951.4944	928.5032	5.9675	[M+Na]+	1.9752182271832202	3	0.953	rp	289649-54-3	85263199	HMDB0036476	-	-	4576.14	3814.0	4274.17	2242.13	2205.21	1141.91	5129.83	3673.23	7976.3	24866.98	27283.56	29408.86	41907.51	33147.34	29500.53	41770.08	58507.89	37809.71	43873.69	53033.38	38020.31	32733.12	19134.9	33553.8	26840.62	16532.84	17800.79
MEDP0017	T3_positive	L-Histidine	L-组氨酸	Amino acids and derivatives	氨基酸及其衍生物	Amino acids and derivatives	氨基酸及其衍生物	C6H9N3O2	156.0762	155.0695	0.7395	[M+H]+	1.2577168774896599	3	0.9526	rp	71-00-1	6274	HMDB0000177	21	C00135	939.04	41.77	460.3	196.62	867.29	857.62	77.82	870.21	272.51	62334.97	71141.13	64282.43	24018.72	20068.13	16375.09	30581.65	34409.91	34216.55	62718.94	52042.26	46578.35	21743.25	17847.2	23993.93	14057.44	10098.74	9953.15
MEDL02396	T3_positive	Sucrose	D-蔗糖	Others	其它类	Saccharides	糖类	C12H22O11	365.1056	342.1162	0.799	[M+Na]+	1.09934212744633	3	0.9525	rp	57-50-1	5988	HMDB0000258	-	C00089	342991.69	209602.54	314409.8	164291.83	356732.72	149915.38	386010.87	433132.71	323757.36	6186938.45	6203116.57	5221503.81	11062291.25	10457282.36	9215398.75	13337152.65	14248137.96	11461406.22	1806672.35	1592643.45	1778823.85	1171654.12	1291840.68	1623293.64	2514004.91	3067289.64	3345976.14
MEDL01818	T3_positive	Brassinin	芸苔宁	Alkaloids	生物碱	Plumerane	吲哚类生物碱	C11H12N2S2	259.0318	236.0442	1.1553	[M+Na]+	2.02549999997359	3	0.9518	rp	105748-59-2	3035211	HMDB0033350	-	-	197.93	N/A	N/A	9890.11	10569.39	9762.95	9537.74	13354.59	11352.54	8190.02	3356.19	6345.02	20351.25	19167.79	16576.56	24968.19	32079.78	24811.56	20991.25	17467.65	11562.34	19378.76	24824.9	28390.56	20697.63	31344.54	23829.91
MEDL02630	T3_positive	Apigenin	芹菜素	Flavonoids	黄酮	Flavones	黄酮	C15H10O5	271.0603	270.0528	5.6688	[M+H]+	1.98573391514856	3	0.9511	rp	520-36-5	5280443	HMDB0002124	3397	C01477	41268.12	46061.01	49031.16	97735.8	126960.48	124761.57	131492.07	138998.75	148485.14	194051.97	167438.75	206075.61	122220.21	103345.68	146420.87	78435.12	84545.55	78355.73	20675.42	19146.1	16121.52	47846.85	38161.08	36700.18	126762.48	96090.68	98064.65
MEDN1108	T3_positive	Levoglucosan	1,6-脱水-β-D-葡萄糖	Others	其它类	Saccharides	糖类	C6H10O5	180.0863	162.0528	1.0361	[M+NH4]+	2.05874999998912	3	0.9511	rp	498-07-7	2724705	HMDB0000640	5613	-	212151.1	184843.89	69321.96	189052.55	86138.49	83759.93	165041.67	207686.65	68927.99	119068.62	97470.23	100221.92	158491.0	110007.55	205977.6	117345.58	102139.18	96716.17	89475.83	31777.63	106363.09	27581.55	29231.59	101181.62	125142.27	89510.29	82539.17
MEDL01989	T3_positive	Azukisaponin IV	赤豆皂苷 IV	Terpenoids	萜类	Triterpene Saponin	三萜皂苷	C48H76O20	990.528	972.493	5.7907	[M+NH4]+	2.0613987733028503	3	0.951	rp	82793-04-2	13035680	HMDB0035269	-	-	10793.6	3272.17	6964.39	9937.15	10556.27	12692.02	14749.78	9334.91	15867.8	21345.87	20267.51	21313.55	25406.09	28447.78	25411.83	31495.0	26648.58	16903.3	121320.23	101311.56	117152.46	26817.01	6255.23	28879.63	44201.91	44614.69	40347.49
MW0054343	T3_positive	Licoricesaponin D3	甘草皂苷D3	Organic acids	有机酸	Organic acids	有机酸	C50H76O21	1013.4976	1012.4879	6.3852	[M+H]+	2.0642179181550904	3	0.951	rp	118536-87-1	131752373	HMDB0038431	-	-	148.47	1484.15	N/A	360.52	1076.3	N/A	N/A	N/A	N/A	75145.05	72164.11	83523.12	75518.22	66968.27	81084.02	54773.16	59561.03	60181.23	2758.09	2975.02	13291.47	12998.12	14344.98	22322.36	23316.16	18708.73	14722.01
MW0110047	T3_positive	Tropate	莨菪酸	Organic acids	有机酸	Organic acids	有机酸	C9H10O3	149.0591	166.063	2.2139	[M+H-H2O]+	0.667480132534592	3	0.9508	rp	552-63-6	10726	HMDB0062590	-	C01456	30507.61	29618.63	32124.49	32081.68	32346.15	33686.55	23096.11	23384.29	22508.09	36471.76	37901.23	40596.35	28310.91	28345.82	31389.66	35030.14	35803.36	35423.29	14942.68	13008.49	16676.74	20440.47	21057.06	22097.85	24358.04	26331.04	28233.49
MEDP0395	T3_positive	Pipecolic acid	哌啶酸	Alkaloids	生物碱	Alkaloids	生物碱	C6H11NO2	130.0857	129.079	1.2594	[M+H]+	2.68375984248337	3	0.9497	rp	535-75-1	849	HMDB0000070	50	C00408	124287.47	192742.52	154217.55	313444.7	274911.17	301924.14	307051.93	293550.68	336133.42	35577.93	36159.57	41799.66	49679.32	53812.98	55401.42	87512.85	69027.95	75141.15	81902.95	92305.92	60141.87	72933.68	90060.38	142518.8	138818.55	115382.9	118895.85
MEDP0646	T3_positive	2,3-Dihydrobenzofuran	2,3-二氢苯并呋喃	Benzene and substituted derivatives	苯及其衍生物	Benzene and substituted derivatives	苯及其衍生物	C8H8O	103.0538	120.0575	2.2185	[M+H-H2O]+	0.23000139751871998	3	0.9483	rp	496-16-2	10329	HMDB0013815	-	-	100574.29	108374.63	118788.5	121970.29	123399.88	122569.92	87678.66	79713.72	89770.48	145482.79	149187.25	163423.99	112088.13	109394.92	98590.76	152878.59	147585.25	144495.6	59245.66	65194.69	65168.01	84468.82	88871.49	84378.43	105920.37	105376.27	123919.35
MW0115033	T3_positive	Nonoxynol-9	Nonoxynol-9	Benzene and substituted derivatives	苯及其衍生物	Benzene and substituted derivatives	苯及其衍生物	C33H60O10	639.4093	616.4186	7.3324	[M+Na]+	2.19266084797248	3	0.9481	rp	26571-11-9	72385	HMDB0015680	-	-	N/A	N/A	N/A	N/A	N/A	N/A	N/A	1153.35	N/A	N/A	14804.81	18661.46	53767.46	75088.9	83661.01	26980.22	38153.34	12414.38	6074.42	N/A	2271.2	2907.1	4787.12	20769.63	N/A	7253.4	10639.02
MEDN0236	T3_positive	Raffinose	棉籽糖	Others	其它类	Saccharides	糖类	C18H32O16	543.132	504.16900000000004	1.2741	[M+K]+	1.44683451345842	3	0.9478	rp	512-69-6	439242	HMDB0003213	-	C00492	46853.84	42694.89	118189.41	107080.03	63347.29	64216.02	99980.0	63711.83	65259.94	27748.73	27073.67	32398.05	34331.47	36670.95	39574.67	40429.65	33284.53	36916.95	928.99	5759.35	2936.22	4834.02	6766.91	13909.91	32854.74	34780.36	31467.42
MEDL00586	T3_positive	Arginine	L-精氨酸	Amino acids and derivatives	氨基酸及其衍生物	Amino acids and derivatives	氨基酸及其衍生物	C6H14N4O2	175.1181	174.1117	0.7496	[M+H]+	1.23586587996272	3	0.9475	rp	74-79-3	6322	HMDB0000517	5502	C00062	25612.73	15962.26	23744.35	19414.29	21018.89	19600.99	30461.55	21858.25	19232.55	114478.85	116246.71	116993.59	51456.38	42269.75	41152.85	57573.26	62140.78	55910.77	359664.39	355738.98	356141.64	231572.64	222293.53	253477.45	45009.74	133924.25	143892.53
MEDP0899	T3_positive	3-Methyladenine	3-甲基腺嘌呤	Nucleotides and derivatives	核苷酸及其衍生物	Nucleotides and derivatives	核苷酸及其衍生物	C6H7N5	150.0768	149.0701	1.0657	[M+H]+	1.70205959491909	3	0.9472	rp	5142-23-4 | 60192-57-6	135398661	HMDB0011600	-	C00913	5722.71	5221.83	6590.58	6743.77	5905.99	5720.98	5802.47	6540.98	6463.3	1650.42	794.73	1071.59	1940.75	2121.19	2529.13	3127.19	1937.26	2338.42	12401.73	19486.12	17602.18	14957.94	14102.42	25410.05	5970.64	9289.59	3873.78
MW0111937	T3_positive	2,3-Butanediol glucoside	2,3-丁二醇葡糖苷	Alcohol and amines	醇、胺类	Alcohols	醇类	C10H20O7	253.1279	252.1209	1.6082	[M+H]+	2.25774999996986	3	0.9466	rp	146763-54-4	78171387	HMDB0040822	-	-	56229.64	52009.31	69245.23	71159.06	65830.86	66223.97	26830.45	61266.68	39747.91	64.64	N/A	N/A	N/A	N/A	N/A	N/A	109.13	N/A	351.77	1736.44	3811.42	668.19	2952.13	2475.56	7096.32	14029.97	6704.96
MW0129932	T3_positive	1-O-Cinnamoyl-beta-D-gentiobiose	1-O-肉桂酰-β-D-龙胆二糖	Benzene and substituted derivatives	苯及其衍生物	Benzene and substituted derivatives	苯及其衍生物	C21H28O12	473.1593	472.1581	8.7663	[M+H]+	2.2799619618274902	3	0.9461	rp	181373-65-9	131750996	HMDB0030295	-	-	8867.32	11866.65	12672.18	10763.56	12627.24	11495.2	10797.36	8904.91	8038.99	11879.92	10386.27	11344.07	8196.82	8194.33	9797.68	7408.92	7079.07	7197.55	25124.13	26119.14	19421.35	8189.21	7755.4	5173.67	19880.19	8801.74	13632.07
MEDL01942	T3_positive	Dibutyl phthalate	邻苯二甲酸二丁酯	Phenolic acids	酚酸类	Phenolic acids	酚酸类	C16H22O4	279.1591	278.1518	7.1952	[M+H]+	1.33169875994099	3	0.9458	rp	84-74-2	3026	HMDB0033244	-	C14214	1148773.14	1232358.34	566861.45	726233.11	881287.6	1178769.41	1007095.72	1312128.51	935087.22	856598.24	1177744.61	1177209.83	1259569.04	831877.44	855071.61	978488.61	858000.97	1097169.12	1360168.51	963865.21	1128600.45	1129262.82	1047589.14	918223.89	1404286.92	1091882.49	1047315.21
MEDP1610	T3_positive	Proline betaine	水苏碱	Alkaloids	生物碱	Pyrrole alkaloids	吡咯类生物碱	C7H13NO2	144.1018	143.0946	0.8383	[M+H]+	0.182043017531441	3	0.9451	rp	471-87-4	115244	HMDB0004827	7089	C10172	17310363.97	16898162.87	18021760.84	13969603.38	14013745.2	13200174.46	13751954.32	12984783.06	13901727.08	11483962.78	11107461.61	11559422.54	5478293.56	5504129.73	5491119.48	5868052.79	5570362.68	5923602.08	3686488.13	3665343.88	3612166.64	2776089.8	2615944.43	2654400.8	9157749.2	8799552.98	9096668.34
MEDN1417	T3_positive	13-Hpode	13-过氧化羟基-9Z,11E-十八碳二烯酸	Lipids	脂质	Free fatty acids	游离脂肪酸	C18H32O4	335.2209	312.2301	6.6244	[M+Na]+	2.35099999997601	3	0.9445	rp	23017-93-8	6437847	HMDB0003871	64784	C04717	11632.77	12201.59	N/A	2675.52	1498.54	N/A	4004.13	N/A	N/A	2091.33	18672.86	20051.97	27407.08	20361.66	22263.65	32911.39	38354.09	28835.97	4296.08	4250.81	5465.02	5068.67	2296.67	9370.0	14312.8	1754.45	18769.19
MEDP1310	T3_positive	4-Hydroxy-l-tryptophan	4-羟基-L-色氨酸	Amino acids and derivatives	氨基酸及其衍生物	Amino acids and derivatives	氨基酸及其衍生物	C11H12N2O3	221.0916	220.0848	2.8069	[M+H]+	1.00206018245785	3	0.9441	rp	25242-90-4	85479	-	-	C21777	42366.05	121847.72	114698.92	136617.16	117678.53	112850.04	79515.93	106147.5	106910.37	126140.91	236704.94	135628.84	228995.3	335422.74	217885.82	206977.95	208516.33	209232.73	19969.92	21670.64	32888.65	29636.99	16454.67	45820.48	94027.82	134295.83	134873.23
MW0105695	T3_positive	Argatroban	阿加曲班	Organic acids	有机酸	Organic acids	有机酸	C23H36N6O5S	526.276	508.2468	5.1851	[M+NH4]+	2.38249830789217	3	0.9438	rp	74863-84-6 | 121785-71-5	92722	HMDB0014423	-	C72625	N/A	N/A	3218.95	N/A	N/A	5985.96	N/A	N/A	N/A	8638.13	11021.49	7058.72	25334.25	19799.14	12900.88	6498.41	8044.69	21994.7	32080.51	11108.27	18601.11	12983.44	7698.66	9668.59	17897.9	11258.05	5823.69
MEDL01887	T3_positive	2-Hydroxybenzaldehyde	2-羟基苯甲醛 (水杨醛)	Phenolic acids	酚酸类	Phenolic acids	酚酸类	C7H6O2	105.0331	122.0368	3.659	[M+H-H2O]+	1.63415254249344	3	0.9437	rp	90-02-8	6998	HMDB0034170	-	C06202	204594.46	110381.38	113799.07	138094.17	128604.75	132775.48	125442.65	125946.65	115437.34	8742.16	5588.34	7079.95	7266.75	7588.76	9201.46	801.53	6125.75	3516.98	2413.48	2648.04	N/A	N/A	7142.62	181.06	41954.13	28664.25	33383.81
MW0159342	T3_positive	Verteporfin	维替泊芬	Others	其它类	Others	其它	C41H42N4O8	719.31	718.3003	2.4892	[M+H]+	2.4161146704244505	3	0.9431	rp	129497-78-5	5362420	HMDB0014603	-	-	369950.12	335079.94	387431.02	300266.06	304956.33	302748.56	242637.72	234310.34	303704.5	44574.38	51891.78	55306.09	24129.09	22015.83	27214.06	30863.58	28620.8	40757.52	591684.34	992522.57	615051.72	428565.78	333006.18	444112.42	334533.42	349557.29	308716.19
MEDN1802	T3_positive	Zereno	折仑诺	Benzene and substituted derivatives	苯及其衍生物	Benzene and substituted derivatives	苯及其衍生物	C18H26O5	361.1398	322.178	5.0762	[M+K]+	2.4397499998940497	3	0.9426	rp	26538-44-3	2999413	HMDB0032702	-	C14752	204610.72	228735.71	368135.51	586682.27	557349.32	509878.7	746049.48	764673.6	810084.76	2323.78	N/A	2011.24	1771.0	1544.27	2802.53	1458.62	1728.25	528.63	736.62	713.11	1872.06	37767.29	818.13	2217.17	134031.07	140774.28	130968.56
ZINC13359350	T3_positive	Ancistrocladidine	钩花碱	Heterocyclic compounds	杂环化合物	Heterocyclic compounds	杂环化合物	C25H27NO4	406.2068	405.194	1.4812	[M+H]+	2.4469699774128797	3	0.9424	rp	52659-52-6	193880	-	-	-	43765.59	37292.43	33006.16	24599.26	21707.16	32161.6	15050.09	15425.07	18703.66	181.08	80.06	115.17	111.18	N/A	173.43	N/A	N/A	170.43	N/A	N/A	N/A	N/A	N/A	961.01	1298.94	N/A	573.21
MW0013707	T3_positive	3-(5,5,6-Trimethylbicyclo[2.2.1]hept-2-yl)cyclohexanol	3-(5,5,6-三甲基双环[2.2.1]庚-2-基)环己醇	Alcohol and amines	醇、胺类	Alcohols	醇类	C16H28O	259.2052	236.21400000000003	7.8035	[M+Na]+	2.4609999999825	3	0.9421	rp	3407-42-9	103005	HMDB0031851	-	-	58080.57	66157.6	49846.08	55422.08	48283.94	79892.6	97067.55	160327.25	146950.53	8843.09	3327.02	3930.39	6711.49	4393.05	4182.75	1010.49	3852.56	2584.35	2504.58	1637.24	337.71	1505.06	2630.59	1309.99	60030.44	32498.87	20069.15
MW0000954	T3_positive	N-methyl-1-(4-phenylmethoxyphenyl)methanamine	N-甲基-1-(4-苯基甲氧基苯基)甲胺	Benzene and substituted derivatives	苯及其衍生物	Benzene and substituted derivatives	苯及其衍生物	C15H17NO	266.0872	227.13099999999997	5.1951	[M+K]+	2.46449999998788	3	0.9420000000000001	rp	169943-94-6	961283	-	-	-	491485.01	573147.11	521461.64	604128.53	600707.9	538783.53	630589.76	797999.18	674247.34	19210.73	16593.21	17402.94	14598.33	15777.92	13947.07	N/A	5809.6	8628.37	N/A	3781.1	1114.49	2910.97	3465.59	3901.0	315213.5	326448.89	343720.01
pmp000392	T3_positive	Liguiritigenin-7-O-apioside-4’-O-glucoside	甘草苷元-7-O-芹糖苷-4'-O-葡萄糖苷	Flavonoids	黄酮	Flavanones	二氢黄酮	C26H30O13	573.1608	550.1686	5.1549	[M+Na]+	2.46978206724193	3	0.9419	rp	199796-12-8	-	-	-	-	8232.03	9210.31	5957.3	10282.81	18212.94	17764.6	9850.87	14565.63	10086.19	60188.54	41658.83	48507.32	57283.11	44951.89	51621.71	98542.71	73337.35	132093.39	2436.72	672.5	1679.28	1312.82	3913.75	754.16	13678.34	12255.54	14644.47
MW0109282	T3_positive	Desethyl pirimiphos-methyl	去乙基嘧啶磷	Heterocyclic compounds	杂环化合物	Heterocyclic compounds	杂环化合物	C9H16N3O3PS	316.0191	277.065	0.6399	[M+K]+	2.4979999999175098	3	0.9413	rp	67018-59-1	6455414	-	-	-	25474.85	30359.05	27993.81	28170.75	26291.08	28650.1	25533.24	25183.7	27576.07	621.49	N/A	N/A	2858.57	1558.92	457.02	324.12	N/A	1279.95	30534.48	30668.73	31398.27	21611.69	15180.01	32344.0	15428.96	15120.89	14131.76
MW0117647	T3_positive	2-(4-(tert-butyl)phenyl)-1H-benzo[d]imidazole	2-(4-(叔丁基)苯基)-1H-苯并[d]咪唑	Benzene and substituted derivatives	苯及其衍生物	Benzene and substituted derivatives	苯及其衍生物	C17H18N2	289.103	250.14700000000002	2.6692	[M+K]+	2.50350000001731	3	0.9412	rp	49671-76-3 | 4529-96-8	899323	-	-	-	1528.21	N/A	N/A	47621.34	N/A	493.46	8673.91	15133.2	15299.95	27947.33	26836.71	30451.64	64752.38	46100.45	45785.05	51454.1	44419.68	46394.4	N/A	N/A	N/A	N/A	N/A	N/A	3478.94	N/A	2093.1
MW0109398	T3_positive	Pro-Lys	脯氨酰-赖氨酸	Amino acids and derivatives	氨基酸及其衍生物	Amino acids and derivatives	氨基酸及其衍生物	C11H21N3O3	244.1652	243.1583	1.3143	[M+H]+	2.6033536400405	3	0.9404	rp	71227-70-8	9209431	HMDB0029022	23869	-	25546.22	24130.22	28666.85	15987.93	14754.76	14030.55	20551.78	21666.02	22179.19	20905.85	11351.36	15348.88	15042.2	13945.83	13473.93	34756.22	26439.45	29367.17	634080.47	989529.47	775243.69	2550003.66	757287.99	1263973.96	284500.25	1068974.1	276069.61
MEDP1315	T3_positive	Quinoline	喹啉	Alkaloids	生物碱	Quinoline alkaloids	喹啉类生物碱	C9H7N	176.0701	129.0578	2.8069	[M+HCOO+2H]+	2.66286571502405	3	0.9402	rp	91-22-5	7047	HMDB0033731	-	C06413	14913.16	18231.51	22032.96	21799.52	24978.99	28027.21	28259.68	18452.41	18874.73	14010.41	14035.94	11516.14	24432.28	25105.48	24122.3	24708.26	23657.83	22614.93	145.64	1168.06	1588.36	873.4	1192.25	474.76	11505.27	15002.93	14980.86
MW0114590	T3_positive	Hexaethylene glycol	六甘醇	Alcohol and amines	醇、胺类	Alcohols	醇类	C12H26O7	300.2016	282.1679	3.3244	[M+NH4]+	0.9459658649291209	3	0.9393	rp	2615-15-8	17472	HMDB0061822	-	-	272036.2	287745.23	267023.18	163296.58	249237.83	176792.7	243684.59	139987.55	97682.03	65809.25	275887.02	333443.12	2583.2	222071.62	178976.4	45669.52	8269.6	436874.93	35869.73	139965.07	79297.14	37785.35	134066.04	12162.79	209100.22	183678.4	169708.44
MW0111426	T3_positive	3-Amino-2-Benzoyl-4-Methylthieno[2,3-B]pyridin-6-Ol	3-Amino-2-Benzoyl-4-Methylthieno[2,3-B]pyridin-6-Ol	Others	其它类	Ketone compounds	酮类化合物	C15H12N2O2S	307.0542	284.0619	2.5691	[M+Na]+	2.62899999995625	3	0.9384	rp	93272-87-8	920342	-	-	-	87.38	1506.04	313.48	566.93	1003.1	661.97	481.47	59.43	219.33	19981.7	17575.26	18469.87	21790.67	20631.28	22282.48	19787.97	19541.13	20435.26	N/A	N/A	N/A	N/A	N/A	218.01	N/A	95.69	673.0
MW0001040	T3_positive	Carbamoylsulfanyl-acetic acid o-toluidide	氨甲酰硫烷基-乙酸邻甲苯胺	Benzene and substituted derivatives	苯及其衍生物	Benzene and substituted derivatives	苯及其衍生物	C10H12N2O2S	263.0285	224.0619	0.62	[M+K]+	2.62899999995625	3	0.9384	rp	5429-04-9	224667	-	-	-	16616.32	14997.3	17607.05	16546.66	10367.52	24270.58	14742.14	16690.19	15727.11	14025.16	12732.46	14345.52	15632.7	9365.61	8925.22	9092.28	11701.15	12151.94	11646.98	13223.16	17787.17	13418.39	12671.03	14280.58	20664.22	15948.55	15083.68
MEDN1159	T3_positive	FFA(15:1)	顺-1-十五烯酸	Lipids	脂质	Free fatty acids	游离脂肪酸	C15H28O2	263.2006	240.2089	6.9011	[M+Na]+	2.67450000002611	3	0.9374	rp	84743-29-3	5312411	-	-	-	5065.52	6009.25	2136.65	3752.79	2141.21	3739.48	4636.12	5589.39	3213.76	137918.42	74464.89	164913.19	212616.45	108166.64	294888.34	300543.49	268779.71	148930.32	22177.77	18496.63	18362.26	25174.89	27946.36	24553.32	52386.47	115815.17	32467.28
MEDP0507	T3_positive	2-Hydroxycinnamic acid	2-羟基肉桂酸	Phenolic acids	酚酸类	Phenolic acids	酚酸类	C9H8O3	165.0544	164.0473	1.3730000000000002	[M+H]+	1.2247587275027199	3	0.9363	rp	614-60-8	637540	HMDB0002641	6727	C01772	97096.3	101242.36	107122.59	55495.42	51219.91	9055.57	82312.95	101018.21	89632.43	147027.86	169704.6	166376.76	171068.31	153119.84	62624.32	225204.7	221742.18	266911.81	145308.04	160497.73	152162.03	145712.02	139828.64	124815.64	10005.61	137971.63	163700.78
MEDL01826	T3_positive	Centellasaponin B	积雪草皂苷 B	Terpenoids	萜类	Triterpene Saponin	三萜皂苷	C42H68O16	851.4449	828.4507	5.6688	[M+Na]+	2.73220086115494	3	0.9362	rp	359701-26-1	85411973	HMDB0040119	-	-	4044.54	926.29	N/A	1576.12	639.84	N/A	301.56	1907.39	N/A	11633.52	16096.29	24915.1	22610.19	24199.64	17468.8	15894.89	22099.34	26449.33	18668.31	9639.21	11570.64	38463.75	38467.72	34146.56	12399.99	9527.44	22101.51
MEDN0153	T3_positive	Adenosine monophosphate	腺苷-5'-单磷酸	Nucleotides and derivatives	核苷酸及其衍生物	Nucleotides and derivatives	核苷酸及其衍生物	C10H14N5O7P	348.0705	347.0631	1.9981	[M+H]+	1.31995485261882	3	0.9361	rp	61-19-8	6083	HMDB0000045	5111	C00020	6496.52	7445.72	5301.13	19609.89	18364.2	22326.5	8981.06	6983.83	14246.08	78926.33	81610.22	87340.18	50105.39	49394.57	50881.95	51989.96	51166.35	51595.95	156907.17	156523.82	148299.57	17439.38	8378.1	8316.95	61546.16	52556.86	54457.15
MEDP1126	T3_positive	D-(-)-alpha-Phenylglycine	(R)-(-)-2-苯基甘氨醇	Amino acids and derivatives	氨基酸及其衍生物	Amino acids and derivatives	氨基酸及其衍生物	C8H9NO2	120.0802	151.0633	3.1860000000000004	[M+H-H2O]+	0.21404501246991	3	0.9357	rp	875-74-1	70134	-	-	-	11232.35	5272.02	12538.21	2593.58	7507.82	10582.59	4278.43	7019.74	2776.16	366535.26	388225.16	418021.49	298168.9	268015.56	271571.75	206492.79	220612.24	199306.71	25372.49	14786.37	283.12	12949.88	15839.52	17098.79	156158.7	153611.64	162056.71
MEDN0533	T3_positive	Xanthosine	黄苷	Nucleotides and derivatives	核苷酸及其衍生物	Nucleotides and derivatives	核苷酸及其衍生物	C10H12N4O6	285.0826	284.0757	2.0961	[M+H]+	2.63312102006807	3	0.9357	rp	146-80-5	64959	HMDB0000299	3408	C01762	307.36	582.32	169.17	272.17	1111.7	499.05	768.32	1218.53	576.45	8013.0	2105.27	1780.73	1197.04	7544.0	7259.47	9737.53	102.22	4057.93	26159.63	24671.77	22017.27	20324.66	19418.38	25549.14	9837.24	8625.17	11270.71
MEDL02188	T3_positive	2-Aminobenzoic acid	邻氨基苯甲酸	Phenolic acids	酚酸类	Phenolic acids	酚酸类	C7H7NO2	138.0546	137.0477	3.4259	[M+H]+	0.283160440019969	3	0.9351	rp	118-92-3	227	HMDB0001123	6018	C00108	24153.11	38822.92	26762.74	27224.23	28123.39	27897.02	31356.24	30572.85	36075.59	10556.6	8990.52	11815.55	16729.89	13359.3	13828.8	17301.33	12213.38	9291.41	13888.53	11149.31	8196.12	19374.91	18766.96	18367.02	20392.84	18075.35	16551.47
MW0140502	T3_positive	(Ac)2-L-Lys-D-Ala-D-Ala	（Ac）2-L-赖氨酸-D-丙氨酸-D-丙氨酸;（Ac）2-L-赖氨酰-D-丙氨酰基-D-丙氨酸	Amino acids and derivatives	氨基酸及其衍生物	Amino acids and derivatives	氨基酸及其衍生物	C16H28N4O6	395.1926	372.2009	1.8031	[M+Na]+	2.78800000003798	3	0.9349	rp	24570-39-6	152678	-	-	C03326	20.38	153.44	159.08	N/A	862.23	544.78	624.14	1036.26	638.83	50934.54	52790.46	59818.02	8806.59	9121.24	9483.03	9454.55	9420.58	10646.43	8562.45	4147.26	3270.24	1361.78	414.73	1697.37	6373.01	6993.21	8179.41
MEDL02166	T3_positive	5,8,11-Eicosatrienoic Acid	5,8,11-Eicosatrienoic Acid	Lipids	脂质	Free fatty acids	游离脂肪酸	C20H34O2	307.2634	306.2559	5.3947	[M+H]+	2.7987500000392598	3	0.9347	rp	20590-32-3	5312531	HMDB0010378	-	C21938	161323.93	129237.21	114757.53	417843.49	291305.81	234865.08	569515.77	435002.74	636750.55	691.43	N/A	1066.55	282.32	126.35	N/A	N/A	N/A	310.43	N/A	N/A	N/A	N/A	N/A	N/A	142221.36	141542.57	138205.24
MEDP1847	T3_positive	5-Hydroxymethyl-2-furancarboxaldehyde	5-羟甲基糠醛	Others	其它类	Aldehyde compounds	醛类化合物	C6H6O3	127.0384	126.0317	1.0361	[M+H]+	2.9298985149850396	3	0.9343	rp	67-47-0	237332	HMDB0034355	-	C11101	49088.71	48772.37	47637.51	44991.05	42789.35	39953.8	75866.18	43424.99	44362.35	77985.5	69511.83	70974.88	128054.94	76974.5	82318.81	79652.97	72321.79	72050.83	74880.19	78880.35	63325.55	68660.46	95254.51	93191.98	76479.55	127443.99	55044.58
MW0054927	T3_positive	Methyl(9Z)-6'-oxo-6,5'-diapo-6-carotenoate	Methyl(9Z)-6'-oxo-6,5'-diapo-6-carotenoate	Terpenoids	萜类	Ditepenoids	二萜	C26H32O3	393.2401	392.2351	8.7467	[M+H]+	2.86250000002042	3	0.9333	rp	201996-49-8	131751235	HMDB0031977	-	-	31185.55	19273.52	16435.19	17737.73	14430.83	15035.94	30714.65	21098.64	15692.17	11479.55	47579.45	49733.23	48760.27	59151.75	71337.88	66282.68	62479.56	63210.29	51771.83	51230.79	55612.9	43020.62	31401.61	25014.05	13393.81	19548.87	26028.59
MEDL02620	T3_positive	3'-Methoxydaidzein	3'-甲氧基大豆苷元	Flavonoids	黄酮	Isoflavones	异黄酮	C16H12O5	285.0761	284.0685	5.8086	[M+H]+	1.68356484749665	3	0.9329999999999999	rp	21913-98-4	5319422	HMDB0130379	-	-	1074.8	526.05	973.99	5112.77	335.65	456.9	423.39	6701.41	1911.79	743568.11	828527.85	772653.71	2545173.81	2204979.09	2434641.86	2981011.15	2974418.29	2784145.28	827625.56	872282.27	606937.61	87203.43	87125.55	151265.16	825195.48	813963.9	771246.26
MEDP1904	T3_positive	1-(9Z,12Z-octadecadienoyl)-glycero-3-phosphoethanolamine	LPE(18:2/0:0)	GP	甘油磷脂类	LPE	溶血磷脂酰乙醇胺	C23H44NO7P	478.2932	477.2855	6.7437	[M+H]+	2.05925897238252	3	0.9325	rp	85046-18-0	52925130	HMDB0011507	-	-	857858.09	869101.48	853880.06	789471.59	774370.93	866921.22	1102163.14	1043090.5	1051965.94	5237363.39	5603773.09	6029699.83	5239813.53	5226746.14	5043025.67	5339430.54	5543617.83	5168068.31	17867294.82	16699825.57	16389312.73	4580030.82	4502249.11	4816281.89	8408943.42	6031084.27	6153600.76
MEDL01737	T3_positive	5-Aminoimidazole ribonucleotide	5-氨基咪唑核糖核苷酸	Nucleotides and derivatives	核苷酸及其衍生物	Nucleotides and derivatives	核苷酸及其衍生物	C8H14N3O7P	296.0658	295.0569	0.7395	[M+H]+	5.082722120022249	3	0.9324	rp	25635-88-5	161500	HMDB0001235	6097	C03373	175132.2	2654.81	122932.97	204134.11	214019.39	207095.15	115037.06	88808.93	201491.52	75614.19	143580.48	149965.12	202008.53	161216.83	95463.57	206829.91	199672.37	190754.02	68131.34	67533.98	N/A	82838.88	85384.02	93933.47	171902.94	206631.28	153468.25
MW0111371	T3_positive	3-(Methylthio)heptanal	3-(甲硫基)庚醛	Others	其它类	Aldehyde compounds	醛类化合物	C8H16OS	161.092	160.0922	2.189	[M+H]+	2.9647499999896403	3	0.9311	rp	51755-70-5	57350395	HMDB0032426	-	-	49850.5	51604.62	47396.1	29286.53	31050.17	30574.9	24302.33	21907.47	20373.0	N/A	471.24	383.89	N/A	N/A	N/A	N/A	N/A	N/A	N/A	N/A	N/A	N/A	N/A	95.37	7028.82	7361.38	10224.3
MW0160122	T3_positive	2-Phenylethyl beta-primeveroside	2-苯乙基β-primeveroside	Alcohol and amines	醇、胺类	Alcohols	醇类	C19H28O10	417.1753	416.1682	3.484	[M+H]+	2.99711413938508	3	0.9304	rp	129932-48-5	131129	-	-	-	32287.2	33125.82	31582.01	27980.17	24212.71	20789.11	20353.12	26870.94	14855.09	32515.48	34517.7	29886.66	33260.77	31859.55	36288.58	29917.77	26409.06	27665.57	N/A	919.46	N/A	912.92	1258.79	776.88	20547.8	21220.83	19003.84
MEDN0551	T3_positive	3-Indoleacrylic acid	3-吲哚丙烯酸	Alkaloids	生物碱	Plumerane	吲哚类生物碱	C11H9NO2	188.0707	187.0633	2.8069	[M+H]+	0.41636787251775303	3	0.9299	rp	29953-71-7	5375048	HMDB0000734	-	-	880912.54	875795.32	741218.52	1081258.14	832528.35	779119.61	525637.88	757559.16	833079.81	951865.17	1096680.43	1023012.99	2005031.43	1937503.34	1955309.44	1936272.21	1981383.89	2037358.98	882847.34	817561.48	729316.02	554874.15	466971.33	771783.83	1331709.54	1131057.83	1110087.54
MEDP1027	T3_positive	Maltol	3-羟基-2-甲基-4-吡喃酮	Heterocyclic compounds	杂环化合物	Heterocyclic compounds	杂环化合物	C6H6O3	127.0386	126.0317	3.5719	[M+H]+	0.805633834985997	3	0.9299	rp	118-71-8	8369	HMDB0030776	-	C11918	406581.43	389514.18	380948.18	398641.92	403705.63	404380.87	494166.88	499502.29	481386.53	343031.49	334223.62	364994.77	396478.63	398172.27	362579.9	365229.27	358757.93	378033.48	16161.21	13873.05	N/A	9032.39	8430.3	11812.13	159660.66	194628.1	173668.87
MW0009714	T3_positive	Salmeterol	沙美特罗	Benzene and substituted derivatives	苯及其衍生物	Benzene and substituted derivatives	苯及其衍生物	C25H37NO4	433.3103	415.2723	5.6088	[M+NH4]+	3.03127355379883	3	0.9297	rp	89365-50-4	5152	HMDB0015073	-	C07241	34485.78	30584.12	32532.37	29255.0	30847.25	32819.32	29836.3	32455.07	27744.69	43313.85	42533.54	44858.16	45642.08	52599.72	46671.85	48831.01	55305.29	46296.68	21101.94	16801.73	21974.45	13190.35	26120.39	22477.17	48776.4	36127.2	33417.88
MEDP0434	T3_positive	1-Heptadecanoyl-sn-glycero-3-phosphocholine	溶血磷脂酰胆碱 17:0	Lipids	脂质	LPC	溶血磷脂酰胆碱	C25H52NO7P	510.3555	509.3481	7.8229999999999995	[M+H]+	1.49032752062411	3	0.9294	rp	50930-23-9	24779463	HMDB0012108	-	C04230	852.42	896.4	950.3	1299.3	1657.81	2889.62	11183.41	11885.19	1137.16	71010.54	78452.18	115613.82	231465.67	177700.28	157396.91	249965.53	207196.87	138958.14	576671.77	482086.54	568458.78	85581.94	72650.31	50606.63	330428.06	115417.0	83017.42
FDATN01519	T3_positive	D-phenylalanine	D-苯丙氨酸	Amino acids and derivatives	氨基酸及其衍生物	Amino acids and derivatives	氨基酸及其衍生物	C9H11NO2	166.0861	165.079	3.1860000000000004	[M+H]+	2.06991091502573	3	0.9286	rp	673-06-3	71567	-	-	C02265	57753.12	61114.08	60411.68	90285.86	80644.86	81607.55	55085.81	57098.51	58096.19	4126089.28	4690505.09	4666149.5	3381150.6	3144514.0	2845839.32	2326585.74	2501503.75	2390889.25	234741.36	240985.72	262895.11	127605.9	141776.69	194472.06	1644380.06	1769591.11	1750737.0
MW0116451	T3_positive	1-(4-methoxyphenyl)-N-[4-(propan-2-yl)benzyl]-1H-benzimidazol-5-amine	1-(4-甲氧基苯基)-N-[4-(丙-2-基)苄基]-1H-苯并咪唑-5-胺	Benzene and substituted derivatives	苯及其衍生物	Benzene and substituted derivatives	苯及其衍生物	C24H25N3O	410.1588	371.1998	1.5107	[M+K]+	3.0937500000050004	3	0.9283	rp	489416-12-8	3697969	-	-	-	82828.8	82157.75	105249.62	100644.01	118067.64	122861.99	88095.04	69826.78	78652.95	N/A	39.41	N/A	398.31	N/A	1394.33	N/A	N/A	199.74	N/A	N/A	N/A	N/A	N/A	N/A	2420.62	6229.54	8760.64
MW0109277	T3_positive	Piperenol A triacetate	胡椒醇A三乙酸酯	Organic acids	有机酸	Organic acids	有机酸	C27H26O10	549.1244	510.1526	4.3599	[M+K]+	3.1308377323419396	3	0.9275	rp	134476-92-9	14890279	HMDB0041535	-	-	17645.49	21017.52	17913.37	92350.29	79260.46	79631.33	85657.23	105881.59	122482.26	160474.42	154603.69	144668.75	452457.58	364445.72	352850.9	91408.17	386550.4	351193.76	7200.29	10923.14	14239.06	40948.62	17053.47	42186.1	50372.0	41316.29	54144.67
MEDP1554	T3_positive	Ethyl salicylate	水杨酸乙酯	Phenolic acids	酚酸类	Phenolic acids	酚酸类	C9H10O3	213.0757	166.063	3.0861	[M+HCOO+2H]+	1.73528645994736	3	0.9275	rp	118-61-6	8365	HMDB0029817	-	-	61170.31	62524.21	60900.12	45895.21	46972.17	46909.08	42254.0	40523.22	43120.97	42254.32	47014.34	47954.93	63980.04	65710.59	60618.87	62770.48	67025.02	68554.76	294436.1	272050.08	264404.38	250979.63	233555.29	265677.84	144436.51	137067.86	131627.08
MEDN0846	T3_positive	Lumichrome	7,8-二甲基咯嗪	Alkaloids	生物碱	Alkaloids	生物碱	C12H10N4O2	243.0876	242.0804	4.9971	[M+H]+	0.25772502496579397	3	0.9274	rp	1086-80-2	5326566	-	-	C01727	201000.49	245880.97	234253.95	182324.42	182653.96	190056.67	163783.55	150436.85	115186.15	115668.15	117916.89	125428.9	85325.7	95270.36	96343.43	2220.64	97240.8	94062.77	1109121.13	1051086.67	1122341.76	1223993.73	1188560.86	1122995.12	447743.75	415608.42	374649.35
MW0149121	T3_positive	Falaconitine	法乌甲素	Benzene and substituted derivatives	苯及其衍生物	Benzene and substituted derivatives	苯及其衍生物	C34H47NO10	668.2914	629.32	5.569	[M+K]+	3.1731175653558905	3	0.9266	rp	62926-57-2	441732	-	-	C08683	39883.36	37882.63	46928.92	151921.65	187432.63	149496.36	330682.75	383267.05	415632.07	N/A	1001.58	472.9	2862.13	4241.33	8136.46	1669.37	2435.57	2864.97	94.62	2389.46	399.33	540.83	2809.83	2149.65	2689.65	8502.26	3534.28
MEDL01879	T3_positive	Nootkatol	圆柚醇	Terpenoids	萜类	Sesquiterpenoids	倍半萜	C15H24O	243.1744	220.1827	5.3908	[M+Na]+	3.2112499999925603	3	0.9258	rp	53643-07-5	182645	HMDB0013688	-	C17915	4528.98	1384.0	6822.5	4916.09	8885.54	2971.32	4813.36	5812.64	4842.07	49679.06	46510.3	40012.6	54502.12	51625.85	44439.15	43309.22	40745.21	51264.31	35678.71	32924.96	25791.19	35048.61	35280.05	24368.37	35975.54	32119.78	41865.79
MW0007214	T3_positive	Disperse Red 86	分散红86	Benzene and substituted derivatives	苯及其衍生物	Benzene and substituted derivatives	苯及其衍生物	C22H18N2O5S	423.1022	422.0936	1.9202	[M+H]+	3.2161006409459705	3	0.9257	rp	81-68-5 | 12223-43-7	66486	-	-	-	22131.83	33112.28	68846.48	26254.78	10913.65	28328.14	21753.56	19165.85	22392.9	21503.25	22184.35	21887.56	19066.79	21984.14	6481.25	15597.61	14217.28	18267.81	5387.89	1724.2	1028.66	N/A	5011.42	1823.73	6039.33	8680.61	7996.84
MW0159988	T3_positive	Amquinate	氨喹啉	Others	其它类	Lactones	内酯类化合物	C18H24N2O3	339.1778	316.1787	4.8775	[M+Na]+	3.2682500000191803	3	0.9246	rp	17230-85-2	28414	-	-	-	51203.74	68877.47	14290.31	59998.56	37562.82	46117.86	42294.29	47980.61	46619.42	15800.8	64653.67	66468.87	62127.29	36606.29	70556.51	43403.3	70738.48	56462.83	22379.86	4669.4	27835.77	32569.83	40244.63	23956.79	46505.17	40304.12	60315.1
MW0104838	T3_positive	2-Phenylglycine	2-苯甘氨酸	Amino acids and derivatives	氨基酸及其衍生物	Amino acids and derivatives	氨基酸及其衍生物	C8H9NO2	152.0563	151.0633	1.3437	[M+H]+	2.55987351749809	3	0.9245	rp	2835-06-5	3866	HMDB0002210	6549	-	771.16	377.26	345.72	637.24	962.15	145.98	1041.33	797.56	897.65	46529.09	53906.61	57831.35	50615.54	52018.85	49740.41	53648.59	49817.49	53212.07	91573.45	63489.41	61624.13	20187.11	25245.18	36696.9	38799.76	14903.72	45844.08
MEDL02105	T3_positive	Eugenol	丁子香酚	Phenolic acids	酚酸类	Phenolic acids	酚酸类	C10H12O2	165.0906	164.0837	5.0567	[M+H]+	1.36612710505801	3	0.924	rp	97-53-0	3314	HMDB0005809	4022	C10453	373101.86	459889.06	364502.39	565784.32	518960.79	593152.93	654957.2	574413.73	680419.5	97631.94	107597.24	85305.03	48605.04	46095.84	52312.94	9603.2	13236.08	15231.54	4850.68	4712.18	4513.84	9220.88	11086.36	10645.83	359137.29	311802.82	305724.15
MEDP0637	T3_positive	Phenylalanylproline	L-苯丙氨酸-L-脯氨酸	Amino acids and derivatives	氨基酸及其衍生物	Amino acids and derivatives	氨基酸及其衍生物	C14H18N2O3	263.1394	262.1317	3.5037	[M+H]+	1.22160635740443	3	0.9234	rp	7669-65-0	7020642	HMDB0011177	-	-	41105.76	48352.17	38671.39	58167.11	46278.37	55271.04	32753.45	31321.53	43803.83	18985.57	7233.77	22066.57	19967.49	24241.5	12859.72	21393.27	22755.09	26586.02	25062.54	32748.43	41969.6	23605.06	28112.81	32169.45	30848.16	27359.65	27421.62
MEDL02603	T3_positive	7,3',4'-Trihydroxyflavone	3',4',7-三羟基黄酮	Flavonoids	黄酮	Flavones	黄酮	C15H10O5	271.0604	270.0528	4.7582	[M+H]+	0.591999485095585	3	0.9231	rp	2150-11-0 | 104666-14-0	5322065	HMDB0133311	-	-	133782.67	137538.62	160667.96	207410.39	184549.46	164043.91	246111.53	198982.72	212639.05	7431.44	6054.37	11345.99	11267.75	17424.28	9774.57	14818.66	17837.63	17574.95	738.98	974.8	968.31	3727.98	3397.16	2190.82	92047.36	95100.77	109849.32
MW0103952	T3_positive	2-Oxo-5-(3,3-dimethylguanidine-1-yl)pentanoic acid	（α-酮-二甲基-δ-N，N-二甲基胍基醇）戊酸	Organic acids	有机酸	Organic acids	有机酸	C8H15N3O3	219.1378	201.1113	4.6979	[M+NH4]+	3.35349999993184	3	0.9228	rp	107347-90-0	101535539	HMDB0240212	-	-	48792.07	45503.25	96283.53	49764.91	54051.64	58562.69	51973.73	97125.84	49528.59	6695.2	8198.69	9618.82	12127.92	8772.34	11567.48	4755.89	4469.13	5000.28	2125.39	1840.5	1382.11	744.77	2486.41	1443.18	22362.29	23681.43	25897.7
MW0013003	T3_positive	1-Stearoyl-2-linoleoyl-sn-glycero-3-phosphoethanolamine	1-硬脂酰基-2-亚油酰基-sn-甘油-3-磷酸乙醇胺	GP	甘油磷脂类	PE	磷脂酰乙醇胺	C41H78NO8P	766.5353	743.5465	7.8328	[M+Na]+	3.3544527663960295	3	0.9228	rp	7266-53-7	9546749	HMDB0008994	-	-	113302.41	103529.78	117314.43	47610.9	20165.53	15145.78	42688.51	12194.49	8495.84	203502.49	115401.71	61017.97	57853.6	682328.01	800217.56	590812.31	309622.19	409864.45	1145.57	3927.1	N/A	148962.03	283444.87	119998.68	N/A	12318.83	194252.75
MEDN0682	T3_positive	Octadecanamide	硬脂酰胺	Lipids	脂质	Free fatty acids	游离脂肪酸	C18H37NO	284.2949	283.2875	8.6074	[M+H]+	0.574910197599365	3	0.9223	rp	124-26-5	31292	HMDB0034146	-	C13846	18031.06	12380.49	8833.67	6729.19	14293.58	12893.56	13095.16	14225.64	16714.82	22535.83	18721.17	18082.29	16471.02	14727.01	13102.83	17761.12	17471.73	14294.7	11102.28	9743.29	17277.41	15044.11	11953.35	15698.46	21899.33	22152.96	18701.18
MEDP1468	T3_positive	Panthenol	D-泛酰醇	Others	其它类	Alcohol compounds	醇类化合物	C9H19NO4	206.1386	205.1314	2.6092	[M+H]+	1.07871591247033	3	0.9222	rp	81-13-0	131204	HMDB0004231	-	C05944	23526.46	4552.62	17452.78	20073.75	8955.72	19810.84	17472.36	16645.6	8270.69	933006.56	968462.87	1082724.39	326762.28	322047.71	314891.91	591848.1	602732.99	612446.05	14685.04	13110.79	13313.95	95021.68	102543.07	118524.26	238594.56	266060.85	230411.62
MEDP1584	T3_positive	2-Amino-2-deoxymannose	D-甘露糖胺	Nucleotides and derivatives	核苷酸及其衍生物	Nucleotides and derivatives	核苷酸及其衍生物	C6H13NO5	162.0756	179.0794	1.2148	[M+H-H2O]+	2.31372534251761	3	0.9209999999999999	rp	14307-02-9 | 2636-92-2	123961	-	-	-	43164.83	40231.72	37119.44	11549.83	12711.96	12163.04	10880.4	26394.46	11852.18	7437.78	10468.09	6424.91	1681.23	1241.7	2435.51	1908.55	2862.0	2050.63	35770.01	35110.3	39336.63	54958.42	60278.45	67658.08	33916.97	35661.71	30504.06
MEDP1339	T3_positive	LPC(18:1/0:0)	LPC(18:1/0:0)	Lipids	脂质	LPC	溶血磷脂酰胆碱	C26H53NO7P	522.3554	522.356	7.0191	[M+H]+	2.4470722867787003	3	0.919	rp	3542-29-8	53480465	HMDB0010385	-	-	467625.39	436628.78	379459.25	651350.08	1521521.44	531740.37	646569.06	595028.28	609525.95	1512521.61	1453052.48	1543297.85	1405194.53	1401921.72	1382603.34	1942925.61	1900334.66	2218367.48	29026318.33	28799102.02	28944774.28	2961134.63	2841378.52	3725607.45	5194258.03	4734249.11	4151486.58
MEDP1051	T3_positive	Sphingosine	鞘氨醇	Lipids	脂质	Sphingolipids	鞘脂	C18H37NO2	282.2793	299.2824	7.9229	[M+H-H2O]+	0.693157957556423	3	0.9189	rp	123-78-4	5280335	HMDB0000252	-	C00319	77538.11	56585.42	84372.1	88522.89	107238.25	94589.93	84023.52	107487.5	124184.82	131145.14	148217.94	89918.61	128838.28	99963.44	96419.27	187734.21	149874.21	101788.06	94534.64	75123.87	89613.32	92356.09	55106.06	83244.44	107941.84	94191.83	83028.22
MEDP1288	T3_positive	Chrysophanol	大黄酚	Quinones	醌类	Anthraquinone	蒽醌	C15H10O4	255.0656	254.0579	5.1867	[M+H]+	2.2603212600102998	3	0.9187	rp	481-74-3	10208	HMDB0030670	-	C10315	38037.66	42289.78	46868.75	156804.56	171323.26	159795.35	75824.09	91988.38	76906.66	389537.08	435707.51	493741.43	744227.77	665309.22	654000.13	620702.98	635316.54	597963.6	119903.81	118096.67	114121.3	128836.37	145759.04	107454.61	5738.11	222100.62	149992.56
MW0150724	T3_positive	Helianthoside A	向日葵苷A	Organic acids	有机酸	Organic acids	有机酸	C53H86O21	1059.5747	1058.5662	6.5849	[M+H]+	3.62753525969433	3	0.9171	rp	139164-70-8	441930	HMDB0040945	-	C08956	N/A	1590.77	N/A	N/A	N/A	N/A	N/A	N/A	N/A	52107.97	66807.58	49023.49	63205.22	71572.64	65126.75	55413.08	61341.71	58935.5	12211.69	23964.06	22112.22	31896.48	42273.29	56065.96	7485.26	N/A	14101.79
MW0139190	T3_positive	(1R,4E,5'S,6S,6'S,7R,8S,10R,11R,12S,14R,15S,16R,18E,20E,22R,25S,27R,28S)-22-ethyl-7,11,14,15-tetrahydroxy-6'-[(2R)-2-hydroxypropyl]-5',6,8,10,12,14,16,28,29-nonamethylspiro[2,26-dioxabicyclo[23.3.1]nonacosa-4,18,20-triene-27,2'-oxane]-3,9,13-trione	(1R,4E,5'S,6S,6'S,7R,8S,10R,11R,12S,14R,15S,16R,18E,20E,22R,25S,27R,28S)-22-ethyl-7,11,14,15-tetrahydroxy-6'-[(2R)-2-hydroxypropyl]-5',6,8,10,12,14,16,28,29-nonamethylspiro[2,26-dioxabicyclo[23.3.1]nonacosa-4,18,20-triene-27,2'-oxane]-3,9,13-trione	Heterocyclic compounds	杂环化合物	Heterocyclic compounds	杂环化合物	C45H74O11	813.5157	790.5231	8.2537	[M+Na]+	3.6513663053857797	3	0.9166	rp	579-13-5	138394317	-	-	-	315958.85	309375.65	192350.26	247513.75	273425.46	258073.39	496190.37	445663.13	395042.95	N/A	N/A	N/A	N/A	N/A	N/A	N/A	N/A	N/A	N/A	N/A	N/A	N/A	N/A	N/A	645929.11	204715.96	280673.64
MW0137945	T3_positive	Dichamanetin	双色胺	Heterocyclic compounds	杂环化合物	Heterocyclic compounds	杂环化合物	C29H24O6	486.1835	468.1573	3.1262	[M+NH4]+	3.6555956416014506	3	0.9165	rp	58779-09-2	181193	-	-	-	30209.76	29870.7	34169.64	34156.12	36510.17	35653.63	36258.45	40124.0	23669.58	848956.27	962956.98	885948.99	1115278.92	1029945.76	1040712.44	1254177.45	1210262.54	1135696.46	436437.77	361510.33	342873.49	290058.71	312663.87	358479.5	502338.3	419009.51	413054.91
MW0004259	T3_positive	4-(Thiophen-2-yl)benzoic acid	4-(噻吩-2-基)苯甲酸	Benzene and substituted derivatives	苯及其衍生物	Benzene and substituted derivatives	苯及其衍生物	C11H8O2S	227.0076	204.0245	0.62	[M+Na]+	3.75050000002375	3	0.9145	rp	29886-62-2	736498	-	-	-	638557.56	662990.0	687277.03	760803.15	736986.28	774889.91	758643.11	644226.9	688018.18	528843.24	511690.23	536737.46	531104.13	496524.78	506723.19	471216.07	481370.74	528928.46	549259.23	525059.42	505832.82	525036.88	565355.83	536337.31	718234.5	563883.68	654557.53
MEDP0101	T3_positive	4-Hydroxycinnamic acid	4-羟基肉桂酸	Phenolic acids	酚酸类	Phenolic acids	酚酸类	C9H8O3	147.0436	164.0473	3.4038	[M+H-H2O]+	1.92656044497141	3	0.9144	rp	501-98-4	637542	HMDB0002035	6450	C00811	87168.29	81942.41	85834.86	99608.97	97071.73	99748.26	97166.48	92079.5	195789.06	6458.1	11641.92	8480.96	8808.03	10812.11	14052.3	22644.02	19389.4	19031.0	97363.6	96475.82	91948.14	79572.01	74856.84	60055.98	90389.49	97200.49	95615.24
MEDP0180	T3_positive	Nicotinamide mononucleotide	烟酰胺单核苷酸	Nucleotides and derivatives	核苷酸及其衍生物	Nucleotides and derivatives	核苷酸及其衍生物	C11H15N2O8P	335.0645	334.0566	1.1256	[M+H]+	3.52953996255678	3	0.9136	rp	1094-61-7	14180	HMDB0000229	4167	C00455	N/A	N/A	N/A	N/A	N/A	N/A	N/A	N/A	N/A	7110.02	8595.28	12982.04	N/A	N/A	4591.98	3911.72	317.35	N/A	88930.86	95511.72	94337.84	10809.65	10616.98	11900.48	25000.58	26924.14	19996.31
MEDP1180	T3_positive	1-Myristoyl-sn-glycero-3-phosphocholine	溶血磷脂酰胆碱 14:0	Lipids	脂质	LPC	溶血磷脂酰胆碱	C22H46NO7P	468.3086	467.3012	6.5453	[M+H]+	1.47533752113996	3	0.9135	rp	20559-16-4	460604	HMDB0010379	-	-	33866.75	27357.16	27752.96	42830.04	50172.05	48773.21	61051.05	62358.57	64154.77	277246.74	287630.38	293160.7	332147.31	313768.23	303592.71	443360.19	314357.2	313601.88	2480695.9	2186048.8	1313387.87	204264.94	203176.32	478835.54	412466.69	369178.5	493578.34
MEDP1667	T3_positive	Phe-Glu	L-苯丙氨酰-L-谷氨酸	Amino acids and derivatives	氨基酸及其衍生物	Amino acids and derivatives	氨基酸及其衍生物	C14H18N2O5	589.2509	294.1216	3.1860000000000004	[2M+H]+	1.86418226104079	3	0.9122	rp	3617-45-6	151134	HMDB0028994	23833	-	1689.46	1031.9	955.96	1714.92	1016.71	1674.35	1808.5	956.18	3269.19	1604684.58	1895171.64	1438481.67	791214.46	850778.62	892486.95	485555.45	529815.59	581227.23	14775.41	4450.9	7420.83	1774.55	245.69	3365.96	278076.28	153443.23	267260.34
MW0154497	T3_positive	Nifuradene	硝呋喃	Others	其它类	Ketone compounds	酮类化合物	C8H8N4O4	247.0424	224.0546	1.1751	[M+Na]+	3.8870000000201803	3	0.9117	rp	555-84-0	9568055	-	-	C19272	100766.88	117162.45	116569.03	99500.09	109988.2	92106.59	106296.42	103007.87	105745.79	73477.84	77693.22	78024.02	111064.34	111417.56	109939.95	140351.86	134306.38	135649.94	11242.29	11261.05	11389.76	1305.07	9129.71	1971.34	65307.14	66126.13	71996.28
MEDP1616	T3_positive	Pro-ala	脯氨酸-丙氨酸	Amino acids and derivatives	氨基酸及其衍生物	Amino acids and derivatives	氨基酸及其衍生物	C8H14N2O3	187.1073	186.1004	1.7252	[M+H]+	1.53331159502557	3	0.9115	rp	6422-36-2	6347578	-	-	-	102033.27	102584.43	143215.49	128806.91	121425.47	132485.49	77181.05	69776.85	33616.27	49342.97	59271.13	62665.78	36483.91	33300.74	33669.52	91740.46	84942.77	66068.11	2070538.12	2093080.39	2093047.64	1752833.13	1667461.95	2158207.09	799648.76	804871.73	648325.66
MW0012927	T3_positive	PC(O-16:0/22:6(4Z,7Z,10Z,13Z,16Z,19Z))	1-O-十六烷基-2-O-(4Z，7Z，10Z，13Z，16Z，19Z-二十二碳六烯酰基)-sn-甘油-3-磷酸胆碱	GP	甘油磷脂类	PC	磷脂酰胆碱	C46H82NO7P	792.5737	791.5829	7.5192	[M+H]+	3.92717910623016	3	0.9109	rp	132213-85-5	16759366	HMDB0013409	-	-	N/A	N/A	N/A	10075.46	23174.54	N/A	42623.63	70893.86	11865.28	74675.15	358012.87	201340.46	74535.96	N/A	N/A	26173.44	N/A	11202.48	3778.87	10411.47	31204.85	64079.16	14270.2	N/A	N/A	55469.81	4078.18
MW0011695	T3_positive	(Z)-7-[(1S,2R,3R,4R)-3-[(E,3R)-3-hydroxy-4-(4-iodophenoxy)but-1-enyl]-7-oxabicyclo[2.2.1]heptan-2-yl]hept-5-enoic acid	(Z)-7-[(1S,2R,3R,4R)-3-[(E,3R)-3-hydroxy-4-(4-iodophenoxy)but-1-enyl]-7-oxabicyclo[2.2.1]heptan-2-yl]hept-5-enoic acid	Lipids	脂质	Free fatty acids	游离脂肪酸	C23H29IO5	530.1323	512.106	6.1057	[M+NH4]+	3.95971162323324	3	0.9102	rp	128719-90-4	5311175	-	64845	-	84096.51	83171.84	84743.83	96074.54	95325.75	96325.01	90211.27	97949.91	98248.92	442.61	N/A	N/A	N/A	N/A	1257.72	N/A	N/A	N/A	N/A	N/A	N/A	174.05	N/A	N/A	36706.51	22367.45	30726.1
MEDP1836	T3_positive	Nootkatone	圆柚酮	Terpenoids	萜类	Sesquiterpenoids	倍半萜	C15H22O	219.1744	218.1671	5.4305	[M+H]+	0.0222819474515745	3	0.9096	rp	4674-50-4 | 28834-25-5	1268142	-	-	C17914	529192.48	162840.56	584140.71	192121.0	565438.99	200728.46	208780.16	192710.15	195468.03	105782.54	73617.47	71100.93	75427.47	80150.34	103426.04	86309.35	71236.7	72942.82	39704.8	39613.59	39610.65	84771.31	47230.0	62912.93	99235.93	354406.67	551874.9
MEDN0685	T3_positive	Undecanedioic acid	十一烷二酸	Lipids	脂质	Free fatty acids	游离脂肪酸	C11H20O4	181.122	216.1362	6.2249	[M+H-2H2O]+	0.704790252470389	3	0.9091	rp	1852-04-6	15816	HMDB0000888	5846	-	562830.47	563648.58	595986.54	497503.94	529273.77	511308.21	582920.11	603172.26	589457.37	119633.08	125269.24	125370.04	147334.62	127495.34	119202.6	133628.79	123510.58	126581.65	44728.3	42925.37	52927.59	63828.49	64546.53	90708.12	268990.72	251523.47	241191.75
MW0106120	T3_positive	Carisoprodol	卡立普多	Others	其它类	Lactones	内酯类化合物	C12H24N2O4	261.185	260.1736	5.3908	[M+H]+	4.01849999988713	3	0.909	rp	78-44-4	2576	HMDB0014539	-	C07927	22233.16	21456.87	27309.63	22451.0	8526.19	10705.5	35734.08	12270.93	13437.45	122856.23	122530.33	119559.75	140966.98	151412.03	133868.47	147357.51	135893.59	145987.68	69464.21	69700.78	62373.93	103448.21	93487.53	84191.41	98748.05	86593.0	82990.65
MEDL00355	T3_positive	Glu-Tyr	谷氨酸-酪氨酸	Amino acids and derivatives	氨基酸及其衍生物	Amino acids and derivatives	氨基酸及其衍生物	C14H18N2O6	311.1236	310.1165	2.2336	[M+H]+	3.43919134991211	3	0.9083	rp	3422-39-7	515717	HMDB0028831	23927	-	25494.77	10067.57	21241.12	31846.45	22744.24	17945.99	44803.46	48351.9	41593.73	163547.92	242888.04	180769.15	107916.19	121734.43	101911.55	105726.33	79892.6	109147.94	11456.6	14036.07	4372.9	3169.46	1718.95	5226.35	35902.91	40366.88	49798.38
MEDP1440	T3_positive	Carnitine C5:0(3-Methylbutyrylcarnitine)	肉碱 C5:0	FA	脂肪酰类	CAR	酰基肉碱	C12H23NO4	246.1702	245.1627	3.3892	[M+]+	1.80932984996218	3	0.9051	rp	31023-24-2	-	HMDB0000688	-	-	116.4	N/A	N/A	N/A	200.13	N/A	48.43	N/A	N/A	68895.75	65178.12	64823.47	36366.15	35151.04	29523.52	124448.62	107088.4	112389.94	27998.55	N/A	N/A	N/A	N/A	38040.31	18702.39	23413.27	21323.93
MEDN0422	T3_positive	2'-Deoxyadenosine	2'-脱氧腺苷	Nucleotides and derivatives	核苷酸及其衍生物	Nucleotides and derivatives	核苷酸及其衍生物	C10H13N5O3	314.2319	251.1018	1.9981	[M-H+2Na]+	2.43620698512359	3	0.9034	rp	958-09-8	13730	HMDB0000101	3382	C00559	N/A	N/A	N/A	N/A	151.87	48.03	N/A	N/A	N/A	N/A	N/A	N/A	367.34	320.45	N/A	228.62	227.81	939.13	37524.56	33578.33	38515.28	1172862.09	1077787.58	1679078.78	168084.14	120874.86	116765.89
MEDP1231	T3_positive	Folic acid	叶酸	Others	其它类	Vitamin	维生素	C19H19N7O6	474.1729	441.1397	2.728	[M+H]+	0.213444252464474	3	0.9017	rp	59-30-3	135398658	HMDB0000121	-	C00504	237139.8	238211.22	385365.88	217833.74	215188.61	360472.35	226110.72	182270.18	199036.37	106835.37	151472.94	151066.53	138729.49	107642.51	89980.78	90781.48	84756.11	128108.23	1189947.37	849959.98	749211.94	429847.49	417280.28	613547.62	491461.95	524668.14	505589.08
MEDL00375	T3_positive	Oglufanide	谷氨酰色氨酸	Amino acids and derivatives	氨基酸及其衍生物	Amino acids and derivatives	氨基酸及其衍生物	C16H19N3O5	667.2787	333.1325	1.4026	[2M+H]+	9.49317004500165	3	0.8995	rp	38101-59-6	100094	HMDB0028830	-	-	N/A	248.08	N/A	N/A	N/A	N/A	N/A	461.66	44.11	N/A	281.49	220.13	N/A	N/A	129.28	2573.13	1067.9	1208.32	178507.99	149569.26	164843.12	117049.15	180838.28	208059.77	78028.57	77291.84	89662.06
MEDL02050	T3_positive	Niacinamide	烟酰胺	Others	其它类	Vitamin	维生素	C6H6N2O	123.0548	122.04799999999999	1.7447	[M+H]+	0.6685153299912371	3	0.897	rp	98-92-0	936	HMDB0001406	1497	C00153	51944.2	50252.08	55110.06	44608.37	74561.87	44560.42	60519.76	57832.27	59172.65	36434.07	38359.58	40870.15	136089.94	124863.7	119261.83	58547.69	57957.8	68307.84	32814.51	33076.27	30058.3	101914.32	91622.76	86476.98	53332.68	50912.6	54480.86
MW0108476	T3_positive	N-Phenylacetylphenylalanine	N-(苯乙酰基)-L-苯丙氨酸	Amino acids and derivatives	氨基酸及其衍生物	Amino acids and derivatives	氨基酸及其衍生物	C17H17NO3	285.0758	283.1208	5.4177	[M+H-H2O]+	1.5570614949922401	3	0.8969	rp	738-75-0	47579	HMDB0002372	-	-	41894.28	45319.32	49087.04	228425.18	223694.58	211333.04	106317.84	118045.68	109666.31	91760.58	128107.05	123545.37	311136.15	305463.34	198253.36	355869.24	367274.94	267995.01	30113.06	24188.9	15428.45	21089.22	21821.78	20309.02	116513.25	115565.85	96894.53
MEDP1493	T3_positive	N6-Methyladenosine	N6-甲基腺苷	Nucleotides and derivatives	核苷酸及其衍生物	Nucleotides and derivatives	核苷酸及其衍生物	C11H15N5O4	282.1196	281.1124	1.3533	[M+H]+	4.65075256499858	3	0.8968	rp	1867-73-8	102175	HMDB0004044	-	-	140764.26	119499.47	164854.89	108148.39	112959.0	126670.63	120007.54	110672.32	103583.73	37242.59	41317.77	25000.73	44964.27	15573.69	15057.5	28764.02	32660.23	36996.81	101436.06	83403.17	79136.6	61823.29	35924.04	81822.63	63036.28	69893.8	72130.08
MEDL02220	T3_positive	Nicotine	烟碱	Alkaloids	生物碱	Pyridine alkaloids	吡啶类生物碱	C10H14N2	163.1239	162.1157	1.5302	[M+H]+	0.9728827075150551	3	0.8966	rp	54-11-5	89594	HMDB0001934	1526	C00745	54805.42	47056.11	59797.06	70665.9	65095.24	69909.9	50671.01	50458.26	58073.29	62696.04	60935.62	73635.61	29997.63	34289.11	18972.16	68339.2	55790.56	72254.16	10795.75	5354.83	N/A	178.03	N/A	4008.91	30207.48	50208.4	41648.29
MW0136954	T3_positive	7-(Diethylamino)-3-(4-methoxyphenyl)chromen-2-one	7-(二乙氨基)-3-(4-甲氧基苯基)chromen-2-one	Lignans and Coumarins	木脂素和香豆素	Coumarins	香豆素	C20H21NO3	341.1805	323.1521	3.5815	[M+NH4]+	4.641000000020769	3	0.8965	rp	720673-73-4	688753	-	-	-	86338.33	88164.02	78514.35	43837.95	75143.61	36623.75	20176.15	6943.89	15010.87	39102.13	40939.05	38605.97	33992.68	27978.01	25364.86	63342.63	64790.33	62638.3	3516.54	1761.13	1021.93	2889.41	1751.58	1795.11	19052.94	26657.94	8019.47
MW0015212	T3_positive	[(1S,5S,6S,9S,11R,12S,13S,14R,15R)-6-(Furan-3-yl)-14-hydroxy-5,12,16,16-tetramethyl-8,21-dioxo-7,10,17-trioxahexacyclo[13.3.3.01,15.02,12.05,11.09,11]henicos-19-en-13-yl] 3-methylbutanoate	[(1S,5S,6S,9S,11R,12S,13S,14R,15R)-6-(Furan-3-yl)-14-hydroxy-5,12,16,16-tetramethyl-8,21-dioxo-7,10,17-trioxahexacyclo[13.3.3.01,15.02,12.05,11.09,11]henicos-19-en-13-yl] 3-methylbutanoate	Lipids	脂质	Free fatty acids	游离脂肪酸	C31H38O9	577.2389	554.2516	2.7673	[M+Na]+	4.66036023512663	3	0.8961	rp	361554-02-1	57509352	-	-	-	1462.62	1844.89	934.87	4344.77	471.84	2760.12	1653.95	6167.23	2449.97	10948.57	11987.38	16778.54	18129.04	23336.84	9609.23	22925.11	16363.45	22405.9	18641.61	18057.78	20482.56	18544.11	16269.77	2125.0	10496.83	2110.63	4681.33
MEDP1448	T3_positive	1-Stearoyl-sn-glycerol	MG(18:0/0:0/0:0)	GL	甘油脂类	MG	单甘油酯	C21H42O4	359.3157	358.3083	8.7467	[M+H]+	2.96323616765903	3	0.8959999999999999	rp	22610-61-3	15560610	HMDB0011131	-	-	29233.37	19195.93	28207.11	311646.93	16493.02	30985.79	38290.16	113546.49	28244.25	13835.54	24230.17	14964.42	71476.81	708329.84	37846.39	43837.35	26479.42	32015.23	451732.32	310194.24	10823.6	394749.72	632726.19	21662.53	552889.52	972378.67	65514.57
MEDN0400	T3_positive	gamma-Linolenic Acid	γ-亚麻酸	Lipids	脂质	Free fatty acids	游离脂肪酸	C18H30O2	279.232	278.2246	6.9209	[M+H]+	2.01903186990648	3	0.8951	rp	506-26-3	5280933	HMDB0003073	386	C06426	506772.06	484986.3	403016.6	364249.0	308170.44	324929.74	475321.94	382936.52	379321.01	475837.89	438473.05	490576.21	725770.35	729787.42	706539.56	785517.6	763124.02	674473.81	335910.54	264343.79	249935.29	283546.88	269652.73	276255.7	736223.19	487823.62	454975.26
MW0009985	T3_positive	Trimethoprim	甲氧苄啶	Phenolic acids	酚酸类	Phenolic acids	酚酸类	C14H18N4O3	291.1449	290.1379	4.2998	[M+H]+	2.99355421503833	3	0.8933	rp	738-70-5	5578	HMDB0014583	-	C01965	59312.5	58745.1	64816.52	63105.65	61485.13	58400.63	60845.32	63128.44	59117.71	36023.42	40998.37	39729.57	36318.99	35176.59	34249.42	26480.84	27702.18	28075.21	8521.57	7243.68	6561.71	4101.75	10747.79	9042.0	33812.0	39022.08	35937.58
MW0123046	T3_positive	N-[[4-(5,9-diethoxy-6-oxo-8H-pyrrolo[3,4-g]quinolin-7-yl)-3-methylphenyl]methylsulfonyl]-2-(2-methoxyphenyl)acetamide	N-[[4-(5,9-二乙氧基-6-氧代-8H-吡咯并[3,4-g]喹啉-7-基)-3-甲基苯基]甲基磺酰基]-2-(2-甲氧基苯基)乙酰胺	Alcohol and amines	醇、胺类	Amines	胺类	C32H33N3O7S	642.1636	603.2039	3.1860000000000004	[M+K]+	4.84299594998258	3	0.8925	rp	915191-42-3	15948325	-	-	-	236.06	N/A	675.5	127.67	838.01	252.77	406.36	N/A	425.0	99782.53	106736.84	94705.66	91007.65	93784.38	76499.93	60613.81	73741.54	61320.07	2525.17	1023.73	2789.29	1992.63	612.66	1229.59	79366.01	36371.5	43415.99
MW0063554	T3_positive	C14 Sphingomyelin	C14 鞘磷脂	SL	鞘脂类	SM	鞘磷脂	C37H75N2O6P	697.5224	674.5363	4.3998	[M+Na]+	4.85580394140363	3	0.8922	rp	121999-55-1	11433862	HMDB0012097	-	-	226033.48	219162.13	218284.85	271619.22	182635.29	239231.58	191718.23	250249.87	263242.56	250270.99	245276.48	212233.98	255557.15	251747.46	315504.9	226337.91	256959.15	259429.28	275894.25	191035.94	188483.89	205434.02	216615.72	184319.48	197325.82	171315.06	164050.1
MW0153825	T3_positive	Methyl-2-alpha-L-fucopyranosyl-beta-D-galactoside	甲基-2-α-L-呋喃果糖基-β-D-半乳糖苷	Others	其它类	Saccharides	糖类	C13H24O10	379.1028	340.1369	4.1387	[M+K]+	4.86774999998829	3	0.892	rp	37288-45-2	440446	-	-	C04698	N/A	N/A	N/A	N/A	N/A	408.15	N/A	7339.51	4319.39	269339.67	135915.24	122661.71	136339.73	128974.95	119495.28	119331.9	121039.31	131677.85	1011.12	909.51	N/A	N/A	1448.31	1092.49	21018.88	24434.88	16603.31
MEDL01897	T3_positive	Isonicotinic acid	异烟酸	Others	其它类	Vitamin	维生素	C6H5NO2	124.0387	123.03200000000001	0.8776	[M+H]+	1.5814312549977698	3	0.8918	rp	55-22-1	5922	HMDB0060665	-	C07446	20940.52	20783.94	24372.6	24705.9	22966.59	24963.46	20055.73	12924.99	20352.37	15214.2	16247.69	19546.7	148817.94	129309.79	127259.28	25877.39	17801.21	26215.99	129572.97	120490.53	116739.93	117610.46	121482.83	165247.47	76686.77	74661.98	75804.97
MW0111324	T3_positive	Timolol maleate	马来酸噻吗洛尔	Organic acids	有机酸	Organic acids	有机酸	C17H28N4O7S	450.1973	432.1679	3.3838	[M+NH4]+	4.928384663442411	3	0.8908	rp	26921-17-5 | 60469-65-0	5281056	-	-	-	12789.73	7720.7	8303.92	28548.13	22501.32	20928.7	34930.0	36559.26	29630.57	32852.87	26588.72	34745.67	23421.39	7289.67	15714.2	18246.47	19034.44	16784.88	2391.41	1857.34	6480.74	8853.21	4624.49	6205.86	16490.51	7943.03	15622.11
MW0128343	T3_positive	(E)-Ethyl 3-(2-cyanophenyl)acrylate	(E)-3-(2-氰基苯基)丙烯酸乙酯	Others	其它类	Lactones	内酯类化合物	C12H11NO2	240.0419	201.079	6.2875	[M+K]+	4.946500000002629	3	0.8904	rp	223567-59-7	13172932	-	-	-	22235.46	18160.6	15398.89	20738.06	13575.02	12833.14	17089.49	25845.47	28756.59	105160.26	111239.26	103988.84	159236.24	158080.04	153018.49	151471.53	152468.59	145162.71	2658.41	4624.32	2587.25	10718.75	7990.4	10653.93	41468.21	30649.37	28509.19
MW0005990	T3_positive	Aloin	芦荟苷 B	Quinones	醌类	Anthraquinone	蒽醌	C21H22O9	401.1234	418.1264	4.977	[M+H-H2O]+	1.73664718838717	3	0.8904	rp	28371-16-6 | 8015-61-0 | 5133-19-7	14989	HMDB0035219	-	C17778	7684.98	9254.24	17459.99	8517.64	4994.1	8546.27	7852.7	1463.62	7414.17	136792.02	177526.47	132087.63	292050.59	185754.58	155112.89	176686.74	134877.81	131219.67	941.13	1086.96	N/A	1056.38	N/A	1522.13	23741.85	22009.82	21221.66
MW0015960	T3_positive	Asparanin B	菝皂苷元3-O-4G-鼠李糖基槐糖苷	Steroids	甾体	Steroidal saponins	甾体皂苷	C45H74O17	909.4901	886.4926	6.3852	[M+Na]+	4.9618893238337005	3	0.8901	rp	84633-34-1 | 113982-32-4	441896	-	-	C08912	10198.69	14028.03	20419.11	21300.42	4990.43	14099.19	10838.65	25069.0	25653.03	76418.87	79606.85	78548.0	123342.9	120486.05	84956.17	87572.85	114423.79	104692.77	N/A	1644.21	1157.66	N/A	1005.03	N/A	87961.65	53372.52	70109.9
MEDN0844	T3_positive	Stachyose	水苏糖	Others	其它类	Saccharides	糖类	C24H42O21	689.2106	666.2219	1.0558	[M+Na]+	0.359712745688949	3	0.8897	rp	470-55-3	439531	HMDB0003553	6951	C01613	384.28	433.19	405.77	721.18	503.59	710.65	249.16	452.49	693.54	59107.08	58275.68	69486.52	89649.29	22314.02	25271.38	106453.03	161725.86	206573.0	2649.98	N/A	4802.47	1039.43	646.6	N/A	20133.75	6572.17	11858.14
MW0109348	T3_positive	Prolylarginine	Prolylarginine	Amino acids and derivatives	氨基酸及其衍生物	Amino acids and derivatives	氨基酸及其衍生物	C11H21N5O3	272.1717	271.1644	1.3517	[M+H]+	2.3677109226127904	3	0.8885	rp	2418-74-8	151004	HMDB0029011	-	-	11536.56	8566.41	10680.81	7914.83	7070.1	8556.6	8369.87	7554.08	8724.29	124181.9	148063.27	154574.29	118932.13	101246.43	94011.5	295395.24	232318.56	281078.44	7612337.21	7734749.84	7384908.58	5430949.86	4680896.98	5874020.97	3576206.91	3418413.33	3319579.67
MW0109985	T3_positive	alpha-Carboxy-alpha-3-thienylmethylpenicillin	α-羧基-α-3-噻吩基甲基青霉素	Heterocyclic compounds	杂环化合物	Heterocyclic compounds	杂环化合物	C15H16N2O6S2	407.0307	384.045	1.2543	[M+Na]+	5.05575000005365	3	0.8883	rp	3973-04-4	104961	HMDB0015545	-	-	980.05	266.69	838.2	1973.93	756.34	4863.48	4248.03	889.41	4688.7	12207.49	15313.72	17017.13	69650.64	60019.67	49776.0	67596.65	72135.37	81944.38	N/A	1357.94	2253.89	5056.49	7679.49	1205.44	4027.27	12352.39	11503.16
MEDN1026	T3_positive	Biosone	次甘草酸(β型)	Terpenoids	萜类	Triterpene	三萜	C30H46O4	453.3361	470.3396	5.7085	[M+H-H2O]+	1.87494938878142	3	0.8879	rp	471-53-4	18526330	HMDB0011628	-	C02283	207933.61	207512.83	205431.14	203491.95	45035.38	60863.91	328003.41	362004.71	369222.39	1358270.48	1482917.9	1393395.93	1907426.61	1884296.01	1691846.46	1870961.89	1706692.7	1797078.58	961282.41	894248.22	1070931.16	740251.01	776364.27	776557.95	838272.18	725386.14	678486.24
MEDL00356	T3_positive	Phe-Asp	苯丙氨酸-天冬氨酸	Amino acids and derivatives	氨基酸及其衍生物	Amino acids and derivatives	氨基酸及其衍生物	C13H16N2O5	298.1367	280.1059	3.1860000000000004	[M+NH4]+	5.7441243525602195	3	0.8874	rp	22828-05-3	6992643	HMDB0028991	23739	-	3872.62	3203.5	4204.6	4369.76	5239.66	5454.57	2555.8	1054.34	1807.17	153331.24	184571.57	157665.58	124976.07	116831.59	116925.78	78163.03	92520.5	86948.01	9393.12	6793.09	10447.05	4009.55	4905.93	4663.34	58568.28	59231.74	61084.82
Lmzn006284	T3_positive	Corosolic acid	2,3-二羟基熊果-12-烯-28-酸 (科罗索酸)	Terpenoids	萜类	Triterpene	三萜	C30H48O4	437.3413	472.3553	5.7286	[M+H-2H2O]+	1.62093807434257	3	0.8861	rp	4547-24-4	6918774	-	263485	-	79270.25	64058.85	48655.72	109870.44	80637.52	110922.69	123893.09	70273.97	136493.35	911122.7	408115.57	372004.61	1470744.17	1471882.16	1303818.67	430301.76	1310452.28	1334328.66	287138.98	326998.17	386385.5	910620.15	880566.47	1106685.73	659488.82	571250.78	686797.9
MW0150278	T3_positive	Glutinone	粘蛋白；阿尔努塞诺内	Others	其它类	Ketone compounds	酮类化合物	C30H48O	425.3776	424.3705	5.4305	[M+H]+	1.4876379170797602	3	0.8852	rp	508-09-8	10071029	-	-	C16967	1185499.57	966290.17	931952.81	1341130.4	833636.13	774261.96	784722.21	1326068.29	965746.58	62285.34	N/A	61092.55	N/A	N/A	N/A	N/A	N/A	107924.43	942.55	4074.09	N/A	849.39	3995.04	3142.22	495785.36	373450.31	407640.73
MEDN1476	T3_positive	Allantoic acid	尿囊酸	Organic acids	有机酸	Organic acids	有机酸	C4H8N4O4	159.0496	176.0546	0.6002	[M+H-H2O]+	3.6489986950272204	3	0.8846	rp	99-16-1	203	HMDB0001209	343	C00499	28536.29	29589.24	31886.41	30802.25	28044.94	32526.16	31080.35	28612.66	28363.76	20151.03	23263.33	25412.65	28813.27	23511.63	23606.67	24444.87	23439.05	25617.61	32018.59	28559.66	31888.0	28443.94	25851.82	25471.24	36139.5	30750.61	27050.89
MEDP0592	T3_positive	3-Dehydrosphinganine	3-脱氢二氢鞘氨醇	Lipids	脂质	Sphingolipids	鞘脂	C18H37NO2	300.29	299.2824	6.7239	[M+H]+	5.0144861549483695	3	0.8846	rp	16105-69-4	439853	HMDB0001480	3428	C02934	4161.43	2811.55	2911.24	5298.63	6108.17	4468.38	9322.92	10054.77	11797.36	62703.67	63997.21	64747.77	49820.95	50131.82	44096.05	31008.39	35021.26	32437.58	14283.04	16780.4	14029.69	8286.93	8488.63	10785.17	22540.26	24699.45	21968.26
MEDP0513	T3_positive	Palmitic amide	十六碳酰胺	Others	其它类	Others	其它	C16H33NO	256.2637	255.2562	7.8229999999999995	[M+H]+	0.31820628251466604	3	0.8845	rp	629-54-9	69421	HMDB0012273	-	-	30609.9	22260.67	15949.61	17275.03	19702.39	10808.57	20523.28	35337.32	31645.0	45938.27	45960.46	39888.13	48560.33	38311.57	39075.08	54418.69	34057.81	30037.32	15782.17	15511.12	14763.53	11459.04	10229.03	9086.01	48187.75	28767.75	27640.67
MEDN1539	T3_positive	Genipin	京尼平	Terpenoids	萜类	Monoterpenoids	倍萜	C11H14O5	249.0781	226.0841	6.7041	[M+Na]+	10.8056123650613	3	0.8843	rp	6902-77-8	442424	HMDB0035830	-	C09780	113170.67	107128.17	110970.48	81734.76	115138.32	107237.71	109279.99	97333.0	91725.07	N/A	N/A	N/A	N/A	N/A	278.24	N/A	N/A	N/A	84.58	N/A	214.21	N/A	86.95	N/A	31751.08	23435.46	25142.12
MEDP2105	T3_positive	3,6,9,12,15,18,21-Heptaoxatricosane-21,23-diol	3,6,9,12,15,18,21-七氧杂二十三烷-21,23-二醇	Benzene and substituted derivatives	苯及其衍生物	Benzene and substituted derivatives	苯及其衍生物	C16H34O9	371.2277	370.2203	3.8332	[M+H]+	1.2339513750703202	3	0.8838	rp	5117-19-1	78798	-	-	-	N/A	108314.12	103515.11	606.84	532585.17	N/A	202246.27	51654.15	117943.91	366809.61	421972.24	166726.7	294417.9	288310.65	307175.33	606229.61	602293.31	703114.42	246962.04	176362.9	212628.64	182453.37	252960.35	212557.08	256670.69	300384.28	269856.58
MW0011064	T3_positive	(2R)-1-O-beta-D-Galactopyranosylglycerol	(2R)-1-O-β-D-吡喃半乳糖基甘油	GL	甘油脂类	DG	甘油二酯	C9H18O8	277.0919	254.1002	5.0468	[M+Na]+	5.41924999993171	3	0.8813	rp	16232-91-0	4302177	HMDB0038664	-	-	80648.54	75346.32	80719.32	72653.55	79967.17	81120.31	27862.04	78848.54	82347.12	17281.44	10516.74	13973.1	3012.21	2361.87	5529.36	2678.09	2509.8	1227.34	1437.32	N/A	869.73	N/A	348.18	N/A	42121.8	49152.07	42464.06
MW0159352	T3_positive	Vindoline	文多灵碱	Alkaloids	生物碱	Plumerane	吲哚类生物碱	C25H32N2O6	457.2322	456.226	8.7467	[M+H]+	0.353816486593481	3	0.8812	rp	2182-14-1 | 57794-53-3	260535	-	64330	-	15220.83	12649.08	17224.52	8627.37	12706.75	11677.33	11200.65	14473.79	13403.04	37994.36	46047.97	55486.62	32978.95	2711.96	26398.12	28716.49	32510.49	35777.14	13522.06	13470.1	25158.35	9165.61	2481.98	3597.77	19232.56	19743.22	24396.4
MW0103678	T3_positive	trans-Zeatin-O-glucoside riboside	反式玉米素-O-葡萄糖苷核苷	Nucleotides and derivatives	核苷酸及其衍生物	Nucleotides and derivatives	核苷酸及其衍生物	C21H31N5O10	552.172	513.2071	4.9168	[M+K]+	5.66551703994738	3	0.8767	rp	62512-97-4	131751341	HMDB0032880	-	-	6691.58	N/A	N/A	35560.87	15246.73	47394.41	67136.24	54607.01	26796.85	448055.98	408153.53	419080.95	533062.23	571555.67	782855.94	665549.42	682939.13	644874.28	69525.59	118314.82	101625.5	202858.98	207960.0	230002.31	249334.25	229213.91	214725.14
MEDL02710	T3_positive	Indole-3-acetamide	吲哚-3-乙酰胺	Alkaloids	生物碱	Plumerane	吲哚类生物碱	C10H10N2O	175.0862	174.0793	1.7572	[M+H]+	1.7104520524924298	3	0.8759	rp	879-37-8	397	HMDB0029739	-	C02693	302449.99	311156.15	328939.93	358509.87	459561.25	389740.39	455939.69	412645.17	407133.26	7277.89	18458.67	15778.02	27776.99	27257.0	24921.22	26346.79	26219.68	34645.19	7218.47	6775.67	991.21	8663.22	2051.04	N/A	118446.86	96440.46	103583.51
MW0107944	T3_positive	Methyl N-({(2s,3s)-3-[(Propylamino)carbonyl]oxiran-2-Yl}carbonyl)-L-Isoleucyl-L-Prolinate	N-({(2s,3s)-3-[(丙基氨基)羰基]oxiran-2-Yl}羰基)-L-异亮氨酰-L-脯氨酸甲酯	Others	其它类	Lactones	内酯类化合物	C19H31N3O6	436.1809	397.2213	4.0653	[M+K]+	5.714750000009871	3	0.8757	rp	147859-80-1	6610318	-	-	-	76636.75	60974.1	78538.58	69312.47	57412.51	74679.04	59330.5	84017.5	80783.17	1453.73	829.42	567.01	N/A	N/A	430.27	1518.23	732.05	1181.12	N/A	N/A	N/A	N/A	N/A	N/A	20634.36	15910.56	14059.6
MEDL01850	T3_positive	7-[3,5-Dihydroxy-6-(hydroxymethyl)-4-(3,4,5-trihydroxy-6-methyloxan-2-yl)oxyoxan-2-yl]oxy-2-[3-(2-hydroxy-4-methylpent-3-enyl)-3-methyloxiran-2-yl]-4b,8,8,10a-tetramethylspiro[2,3,4,4a,5,6,7,8a,9,10-decahydrophenanthrene-1,4'-oxolane]-2'-one	皂角苷 E	Terpenoids	萜类	Triterpene Saponin	三萜皂苷	C42H68O14	1061.5536	796.4609	5.4305	[M+H]+	3.42557365883473	3	0.8731	rp	85191-73-7	131751885	HMDB0035958	-	-	2483.44	721.08	17351.27	7584.09	11642.25	15243.02	5232.8	4836.92	363.58	177162.86	207647.29	186377.01	272301.32	228927.93	239086.05	228350.69	250055.54	217808.91	198511.96	159898.63	197795.29	249307.97	220311.45	234257.35	194900.22	178160.31	162155.29
MEDL02308	T3_positive	Nicotinic acid adenine dinucleotide	烟酸腺嘌呤二核苷酸	Nucleotides and derivatives	核苷酸及其衍生物	Nucleotides and derivatives	核苷酸及其衍生物	C21H27N6O15P2+	664.1169	665.1010000000001	1.3730000000000002	[M+H]+	0.252556491031671	3	0.8725	rp	6450-77-7	165491	HMDB0001179	4234	C00857	775304.62	764500.27	908328.24	619655.29	713110.45	614358.47	624580.19	691247.8	590953.8	406770.94	446371.53	401593.75	291466.62	253504.68	279773.93	332112.91	326468.69	344330.45	1279626.79	1125796.92	1039282.95	1423768.96	1658499.63	1820731.19	766133.97	951310.9	949627.64
MW0000921	T3_positive	[2-(Dimethoxymethyl)-1-heptenyl]benzene	2-(二甲氧基甲基)-1-庚烯基]苯	Benzene and substituted derivatives	苯及其衍生物	Benzene and substituted derivatives	苯及其衍生物	C16H24O2	249.1959	248.1776	2.2726	[M+H]+	5.92475000004811	3	0.8718	rp	91-87-2	6378927	HMDB0036221	-	-	N/A	N/A	N/A	N/A	N/A	N/A	N/A	N/A	N/A	17837.23	16882.5	17596.11	N/A	165.02	N/A	80862.02	78126.99	71271.49	N/A	N/A	N/A	N/A	N/A	N/A	N/A	3997.29	2268.14
MEDP0881	T3_positive	Phosphocholine	O-磷酸胆碱	Alkaloids	生物碱	Alkaloids	生物碱	C5H15NO4P+	184.0727	184.0739	7.8426	[M+]+	0.22649887249315304	3	0.8703	rp	107-73-3	1014	HMDB0001565	6326	C00588	130954.07	204655.95	181741.47	1196058.34	548315.33	214371.06	159848.41	139718.57	418889.08	581624.52	154749.96	128981.99	139466.26	176631.46	173296.31	129865.27	500286.07	192340.19	59917.99	102363.52	58575.75	100719.34	103898.11	192079.0	32834.46	200059.16	189440.73
MW0103845	T3_positive	(2-oxo-5-phenyl-1,3,4-oxadiazol-3(2H)-yl)acetic acid	(2-氧代-5-苯基-1,3,4-恶二唑-3(2H)-基)乙酸	Organic acids	有机酸	Organic acids	有机酸	C10H8N2O4	243.043	220.0484	4.2603	[M+Na]+	6.017000000042571	3	0.8701	rp	71679-70-4	4962067	-	-	-	N/A	N/A	N/A	N/A	N/A	N/A	N/A	N/A	N/A	N/A	N/A	N/A	N/A	N/A	N/A	N/A	N/A	N/A	73633.3	83315.78	69021.47	23756.47	23628.28	36420.18	4745.91	5901.94	6936.41
MW0147064	T3_positive	Canthiumine	坎硫亚胺	Organic acids	有机酸	Organic acids	有机酸	C33H36N4O4	591.2399	552.2737	1.7642	[M+K]+	6.055294716265581	3	0.8694	rp	26195-90-4	5281584	-	-	C10000	3028.09	2637.33	4141.85	8587.37	7168.4	8107.41	6856.88	7172.06	8786.59	224.21	525.43	N/A	130.33	157.79	N/A	59.05	764.0	27.93	N/A	N/A	N/A	N/A	N/A	N/A	287.25	482.52	N/A
MW0107316	T3_positive	His-lys	组氨酸-赖氨酸	Amino acids and derivatives	氨基酸及其衍生物	Amino acids and derivatives	氨基酸及其衍生物	C12H21N5O3	322.1316	283.1644	2.5691	[M+K]+	6.09900000000607	3	0.8686	rp	37700-85-9	148224	HMDB0028890	-	-	N/A	N/A	N/A	N/A	1559.89	N/A	1719.08	N/A	10651.1	16840.76	15594.5	15892.1	18280.22	19185.22	15108.34	24019.93	25077.52	25312.55	8943.25	N/A	321.53	293.26	N/A	3692.55	1312.8	2393.65	3418.19
MEDP1083	T3_positive	Oxypurinol	Oxypurinol	Heterocyclic compounds	杂环化合物	Heterocyclic compounds	杂环化合物	C5H4N4O2	153.0403	152.0334	2.0961	[M+H]+	0.24310306997676898	3	0.8685	rp	2465-59-0 | 184764-63-4 | 187486-05-1 | 187486-06-2	135398752	HMDB0000786	-	C07599	4281.72	2373.92	3614.13	4358.72	1223.47	483.71	612.02	2940.7	3876.01	8884.36	9032.76	11585.53	6270.92	5939.42	6154.01	11086.11	11496.56	11256.87	63766.28	61357.56	59153.47	45577.66	42569.25	53758.33	21948.22	20229.98	20579.9
MW0061670	T3_positive	Phytonadiol	苯二酚	Terpenoids	萜类	Ditepenoids	二萜	C31H48O2	470.3959	452.3654	7.981	[M+NH4]+	8.33757384175159	3	0.8679	rp	572-96-3	5280585	HMDB0004198	-	C03313	67.95	95.96	N/A	N/A	N/A	N/A	521.17	N/A	N/A	46406.02	81562.75	60428.77	82156.84	37107.86	58400.84	224884.39	213078.06	198252.13	3568.21	5322.11	4199.37	6515.17	717.42	5046.72	93160.07	58763.33	48672.34
MEDP1660	T3_positive	Bis(2-ethylhexyl) adipate	己二酸二(2-乙基己基)酯	Others	其它类	Lactones	内酯类化合物	C22H42O4	371.3158	370.3083	7.7446	[M+H]+	0.7160915774306891	3	0.8663	rp	103-23-1	7641	HMDB0040270	-	C14240	70145.85	65144.79	54965.55	45891.39	66121.23	76535.14	78245.75	127066.15	75425.21	83588.85	104437.75	108045.94	86062.97	78651.48	56976.06	78399.61	91824.04	78475.47	76763.24	71659.49	68090.69	61855.75	77617.14	58886.89	107056.21	82542.4	71530.81
MEDL02509	T3_positive	Isoliquiritigenin	异甘草素	Flavonoids	黄酮	Chalcones	查耳酮	C15H12O4	257.0808	256.0736	4.5662	[M+H]+	0.2837176874948	3	0.8659	rp	961-29-5	638278	HMDB0037316	-	C08650	41588.96	42004.91	51590.75	47523.52	63198.41	35122.32	36408.28	48580.82	48741.62	175194.12	49551.24	71893.55	118513.17	117923.61	112799.23	97839.75	98814.06	82522.64	15421.93	11917.78	17458.71	46750.63	73177.88	46993.69	65018.7	59286.62	46206.87
MW0115167	T3_positive	Primeverin	原虫素	Benzene and substituted derivatives	苯及其衍生物	Benzene and substituted derivatives	苯及其衍生物	C20H28O13	499.1451	476.153	4.838	[M+Na]+	6.318937491141339	3	0.8645	rp	154-60-9	3038513	-	-	-	N/A	1945.06	N/A	N/A	2866.14	N/A	971.84	6251.38	4208.75	116733.55	101065.34	69256.02	110290.03	75984.75	78875.67	79652.25	74459.63	74456.34	2000.63	1121.42	422.15	N/A	N/A	N/A	4956.82	2913.57	1689.56
MEDL00369	T3_positive	Glutamyl-phenylalanine	谷氨酰苯丙氨酸	Amino acids and derivatives	氨基酸及其衍生物	Amino acids and derivatives	氨基酸及其衍生物	C14H18N2O5	295.1296	294.1216	3.1860000000000004	[M+H]+	3.4715116049710604	3	0.8637	rp	20556-22-3	18653118	HMDB0029156	-	-	885784.61	857922.35	885231.66	1349697.17	1225527.2	1288595.15	805392.01	814156.66	866940.52	62230501.04	84168894.73	76346333.14	56257534.12	53538682.04	51919203.6	38482106.74	42880487.53	41059392.61	3943664.17	3596226.84	3878655.41	1951950.76	2017205.98	2674241.31	27219697.89	25792986.06	27003070.12
MW0054697	T3_positive	Medicagenic acid	药源酸	Terpenoids	萜类	Triterpene	三萜	C30H46O6	485.3259	502.3294	5.3908	[M+H-H2O]+	1.2916858183597502	3	0.8614	rp	599-07-5	65048	-	-	-	189780.59	233608.72	218678.52	231430.92	220175.68	240872.26	214940.48	206401.57	217865.7	1933361.03	1881209.98	1867000.68	2229536.46	2222474.99	2186442.53	2175489.99	2184673.99	2155541.1	1465903.03	1399147.71	1057758.01	1353351.7	1315853.25	1227072.6	1403916.25	1214076.19	1596304.45
MEDP1061	T3_positive	o-Tyrosine	DL-邻酪氨酸	Amino acids and derivatives	氨基酸及其衍生物	Amino acids and derivatives	氨基酸及其衍生物	C9H11NO3	234.076	181.0739	4.1429	[M+Na+HCOOH]+	8.7827120699302	3	0.8614	rp	2370-61-8	91482	HMDB0006050	-	-	105665.31	107421.81	104572.85	90569.24	87142.96	86169.93	83745.11	82033.57	81783.2	306550.67	311901.87	313991.16	178990.95	182848.51	174154.72	167227.05	167713.17	172762.67	50606.61	48799.83	45773.99	34178.81	34941.48	36734.3	115549.0	108190.01	108859.87
MEDL00101	T3_positive	Sphinganine	二氢鞘氨醇	SL	鞘脂类	SPH	鞘氨醇	C18H39NO2	302.3052	301.2981	6.2249	[M+H]+	1.3182593175997699	3	0.8609	rp	764-22-7	91486	HMDB0000269	-	C00836	154906.47	123687.72	159035.28	173158.08	141606.44	132330.39	198582.83	296719.94	263599.5	176431.31	177143.98	185945.44	134660.54	191146.47	179351.52	164533.7	209671.61	198052.98	213426.19	223700.74	209847.96	154253.0	175327.87	235244.59	995057.18	775560.44	960413.96
MW0127744	T3_positive	(+)-(1R,2R)-1,2-Diphenylethane-1,2-diol	(R,R)-氢化苯偶姻	Phenolic acids	酚酸类	Phenolic acids	酚酸类	C14H14O2	232.1364	214.0994	4.5982	[M+NH4]+	6.5504999999888005	3	0.8604	rp	52340-78-0	853019	HMDB0012111	-	C16015	N/A	N/A	482.01	512.33	N/A	N/A	301.82	N/A	378.94	57805.26	58420.61	60110.14	39589.5	37458.59	37845.14	77869.63	81380.95	86374.62	2987.94	6052.98	4536.91	10243.84	196.95	4670.89	14165.9	12025.0	4704.37
MW0124791	T3_positive	Mequitazine	甲喹他嗪	Heterocyclic compounds	杂环化合物	Heterocyclic compounds	杂环化合物	C20H22N2S	323.1603	322.1504	3.9301	[M+H]+	6.57625000002326	3	0.8599	rp	29216-28-2	4066	HMDB0015204	-	-	22385.08	26890.86	26807.23	80188.49	85503.89	72500.44	122322.86	106276.28	122553.96	1760.76	3556.72	2633.96	2201.48	2294.12	3322.43	1674.7	N/A	7803.85	N/A	N/A	N/A	N/A	N/A	N/A	3674.52	2670.92	2324.48
MW0118898	T3_positive	4,6-Dihydroxy-2-mercaptopyrimidine	4,6-二羟基-2-巯基嘧啶	Organic acids	有机酸	Organic acids	有机酸	C4H4N2O2S	145.0168	143.9993	0.62	[M+H]+	6.629750000044509	3	0.8589	rp	956086-95-6 | 5658-01-5	1268265	-	-	-	401342.97	413953.58	455792.41	465200.68	445715.69	460522.24	460003.25	440565.12	417022.28	352013.3	336881.26	370473.13	364135.99	340034.71	327393.86	319586.14	329569.41	351942.54	411538.09	360464.7	379709.55	371928.57	355631.0	324419.02	458686.24	399559.91	402693.88
MEDL02282	T3_positive	N,N-dimethylarginine	NG,NG-二甲基-L-精氨酸	Amino acids and derivatives	氨基酸及其衍生物	Amino acids and derivatives	氨基酸及其衍生物	C8H18N4O2	203.1494	202.143	0.8186	[M+H]+	0.0647555700084013	3	0.8584	rp	30315-93-6	123831	HMDB0001539	6309	C03626	14481.71	15145.3	2282.58	15178.27	20072.78	17160.45	14276.17	16788.0	16941.92	53280.64	52950.47	49162.25	29504.46	29587.39	35081.39	53096.03	48416.65	44273.26	126301.09	107133.99	111276.01	3200.02	102602.66	137631.59	64998.04	69327.02	51948.78
MW0112046	T3_positive	2-Acetyl-3-ethylpyrazine	2-乙酰基-3-乙基吡嗪	Alkaloids	生物碱	Alkaloids	生物碱	C8H10N2O	189.03900000000002	150.0793	0.8776	[M+K]+	6.717499999950861	3	0.8574	rp	32974-92-8	61918	HMDB0029410	-	-	300890.11	307164.43	285435.86	296467.79	272330.16	274329.31	210611.64	290750.83	295122.56	93362.22	70492.15	70664.69	110905.68	107285.28	114867.52	118622.2	94330.0	117393.12	8571.03	7974.03	11540.33	10742.26	13804.84	3493.41	94048.07	86516.92	46074.86
MEDL02471	T3_positive	Flavin adenine dinucleotide	核黄素-5'-腺嘌呤二磷酸	Nucleotides and derivatives	核苷酸及其衍生物	Nucleotides and derivatives	核苷酸及其衍生物	C27H33N9O15P2	786.1651	785.1571	3.2349	[M+H]+	0.9006165445219971	3	0.8569	rp	146-14-5	643975	HMDB0001248	6106	C00016	106071.62	130941.06	133297.83	75116.11	18243.87	N/A	N/A	23810.39	80706.84	3806.04	9279.42	4456.53	1360.83	37.03	N/A	1034.44	2874.32	18391.5	293672.67	219835.94	90456.06	26763.85	3786.25	206928.06	36671.08	35971.57	37448.8
MEDN1534	T3_positive	D-Tagatose	D-塔格糖	Others	其它类	Saccharides	糖类	C6H12O6	145.0491	180.0634	1.4714	[M+H-2H2O]+	1.22960342999079	3	0.8562	rp	41847-61-4	439312	HMDB0003418	-	C00795	313057.75	280432.25	324405.93	198695.54	197208.27	314054.05	301208.28	325387.32	317585.96	24197.86	21548.41	20256.98	21441.93	25564.41	19508.72	20092.11	20383.74	20719.0	7435.25	15117.05	9032.25	13197.56	12267.52	1723.9	128600.19	99680.93	72466.45
MEDL00363	T3_positive	Ile-Met	L-异亮氨酸-L-蛋氨酸	Amino acids and derivatives	氨基酸及其衍生物	Amino acids and derivatives	氨基酸及其衍生物	C11H22N2O3S	263.1495	262.1351	2.8268	[M+H]+	18.288703235072	3	0.8558	rp	42384-14-5	7020106	HMDB0028913	24031	-	218.36	N/A	N/A	N/A	4925.61	408.61	134.3	206.14	N/A	292542.9	329920.29	309841.51	165401.08	160651.42	162023.81	124212.23	139331.82	126458.44	5840.72	1467.93	12032.31	9765.7	3391.18	1738.07	88100.77	81802.06	81836.23
MW0011359	T3_positive	(1S)-(+)-(10-Camphorsulfonyl)oxaziridine	(1S)-(+)-(10-樟脑磺酰基)恶氮丙啶	Benzene and substituted derivatives	苯及其衍生物	Benzene and substituted derivatives	苯及其衍生物	C10H15NO3S	247.1216	229.0773	0.6002	[M+NH4]+	6.839750000011691	3	0.8552	rp	104322-63-6 | 153221-24-0	7128360	-	-	-	23825.58	30142.91	32506.11	31765.37	33342.81	35644.31	33331.51	28248.37	34428.87	21385.22	28835.69	30604.24	28457.41	27104.46	24299.02	25997.4	27719.18	28929.14	28779.84	25686.71	29718.36	29559.36	28142.59	27633.3	30526.49	28112.66	33319.34
MW0154939	T3_positive	Sulfan Blue	硫蓝	Benzene and substituted derivatives	苯及其衍生物	Benzene and substituted derivatives	苯及其衍生物	C27H31N2NaO6S2	589.1343	566.1521	4.3998	[M+Na]+	6.85146849981902	3	0.855	rp	129-17-9 | 116-95-0 | 30586-15-3	8507	-	-	-	N/A	N/A	N/A	N/A	N/A	N/A	N/A	N/A	N/A	3991.65	4065.49	5381.91	35711.82	24352.65	29999.12	47039.02	41256.51	51331.89	N/A	N/A	468.71	506.12	N/A	N/A	4277.96	N/A	1717.67
MEDP0792	T3_positive	Pyrrolidine	四氢吡咯	Alkaloids	生物碱	Pyrrole alkaloids	吡咯类生物碱	C4H9N	118.0858	71.0735	0.8186	[M+HCOO+2H]+	0.998220224985857	3	0.8541	rp	123-75-1	31268	HMDB0031641	-	-	86334.37	84713.45	91633.54	72024.48	76998.9	78860.83	77540.05	74999.71	78540.33	125282.26	139864.27	124208.36	120196.38	120666.63	114172.54	152683.1	149322.9	146298.15	1155152.94	1173352.14	1096305.32	984077.2	998600.49	889299.52	544157.47	441020.36	444867.43
MW0150693	T3_positive	Hallactone B	Hallactone B	Terpenoids	萜类	Ditepenoids	二萜	C20H24O9S	458.152	440.1141	0.858	[M+NH4]+	7.05094851071252	3	0.8514	rp	35470-59-8	442036	-	-	C09105	964.11	118.46	2341.31	352.54	14839.86	4225.36	1444.55	1728.87	38472.99	42816.62	41582.05	66514.93	88808.89	76880.03	74213.67	87038.28	81190.59	92235.85	5965.44	8769.19	8263.08	5934.96	2577.35	10166.5	38392.99	23105.45	31740.34
MW0001545	T3_positive	Dibutylone	二丁酮	Benzene and substituted derivatives	苯及其衍生物	Benzene and substituted derivatives	苯及其衍生物	C13H17NO3	253.1539	235.1208	5.0762	[M+NH4]+	7.10875000002886	3	0.8504	rp	802286-83-5	71308182	-	96733	-	N/A	N/A	N/A	N/A	N/A	N/A	N/A	N/A	N/A	N/A	N/A	N/A	N/A	N/A	N/A	N/A	N/A	N/A	44978.05	40821.02	11312.16	23878.63	17560.48	30225.81	3325.35	3500.48	N/A
MW0151207	T3_positive	Hopane-29-acetate	藿烷-29-乙酸酯	Others	其它类	Lactones	内酯类化合物	C32H54O2	488.4462	470.4124	7.2932	[M+NH4]+	7.18778764869566	3	0.8491	rp	58193-25-2	441680	-	-	C08627	21825.31	201.9	107.61	392.67	N/A	858.86	21947.84	4299.87	3225.59	3009.34	41018.88	46092.6	26766.02	34144.36	33802.87	42380.78	40624.49	30916.16	33514.15	50206.6	44900.84	60475.31	41003.88	26157.04	819.11	N/A	N/A
MW0003233	T3_positive	2-Methyl-3-[(tetrahydro-2-furanylcarbonyl)amino]benzoic acid	2-甲基-3-[(四氢-2-呋喃羰基)氨基]苯甲酸	Benzene and substituted derivatives	苯及其衍生物	Benzene and substituted derivatives	苯及其衍生物	C13H15NO4	267.1348	249.1001	2.6692	[M+NH4]+	7.2300000000069495	3	0.8483	rp	876890-63-0	3161224	-	-	-	35781.7	28597.23	27217.43	30076.27	32377.33	20126.16	17740.88	34218.25	18174.44	11581.84	9461.53	8653.38	9869.55	8558.85	8145.35	14621.33	11131.37	14100.38	21203.3	17699.58	16224.1	N/A	5217.69	4696.59	7397.51	9628.07	11645.74
MEDL01829	T3_positive	Isothankunic acid	异参枯尼酸	Terpenoids	萜类	Triterpene	三萜	C30H48O6	469.3312	504.3451	5.6088	[M+H-2H2O]+	0.6346057225182551	3	0.8467	rp	22882-19-5	12302703	HMDB0040772	-	-	916591.22	955818.04	962483.95	882579.41	841259.68	895471.7	907883.91	965415.75	935331.45	938869.27	2197741.62	926060.44	1080519.8	1108380.17	1061020.43	1142056.53	1132387.14	1185608.86	547295.02	510299.41	500941.34	549691.98	566597.15	522329.25	957134.09	872936.86	853296.21
MEDP0790	T3_positive	4-Methoxybenzaldehyde	4-甲氧基苯甲醛	Phenolic acids	酚酸类	Phenolic acids	酚酸类	C8H8O2	295.097	136.0524	5.4899	[2M+Na]+	6.485211659992269	3	0.8465	rp	123-11-5	31244	HMDB0029686	-	C10761	9419.4	3521.42	N/A	6069.08	6265.0	4358.91	6531.27	1239.45	26067.31	77194.41	90774.9	82969.39	118125.93	120890.05	152123.02	155151.91	288645.19	126429.71	18193.84	9564.14	16356.43	19466.9	25796.33	21117.89	50879.58	62967.62	42693.87
MEDP0276	T3_positive	Indole-3-carboxaldehyde	吲哚-3-甲醛	Alkaloids	生物碱	Plumerane	吲哚类生物碱	C9H7NO	146.0596	145.0528	2.8069	[M+H]+	2.0478088949715803	3	0.8464	rp	487-89-8	10256	HMDB0029737	-	C08493	96662.91	98053.86	94014.84	122815.04	102487.7	97228.37	86876.72	91139.11	96961.13	111189.84	126536.86	117190.82	205184.28	210962.24	210077.85	202355.98	221468.06	217242.01	82300.69	79563.04	66460.11	53126.24	46052.73	78520.77	129763.4	129968.52	130739.46
MW0147059	T3_positive	Cannabisin C	大麻素C	Lignans and Coumarins	木脂素和香豆素	Lignans	木脂素	C35H34N2O8	628.2719	610.2315	7.8035	[M+NH4]+	7.3476491062518505	3	0.8463	rp	144506-18-3	71448964	-	-	C17907	721.14	854.98	630.95	63.3	2548.49	92.68	N/A	2604.26	732.31	3767.26	2065.16	3903.58	69022.15	47899.45	64657.87	19928.8	16293.34	17194.77	1634.25	330.16	1005.38	825.19	1918.22	2809.83	23084.94	18843.09	12116.23
MW0015923	T3_positive	Artemisinin	青蒿素	Terpenoids	萜类	Sesquiterpenoids	倍半萜	C15H22O5	283.1552	282.1467	2.155	[M+H]+	3.1517574075223798	3	0.8447	rp	63968-64-9	68827	-	532	C09538	33063.13	34679.6	34158.94	45496.25	45545.74	45404.28	55413.24	44211.19	51815.28	419609.62	414834.03	444984.3	326196.19	308585.63	312116.13	311021.43	301463.04	309717.76	85036.53	86850.13	79930.57	63635.42	61472.94	69356.4	148913.83	145382.12	153555.69
MEDP1464	T3_positive	1,3-Diphenylguanidine	1,3-二苯基胍	Alcohol and amines	醇、胺类	Polyamines	多胺	C13H13N3	212.1181	211.1109	4.1234	[M+H]+	2.01930631256175	3	0.8447	rp	102-06-7	7594	-	-	-	5206.13	5867.7	5793.19	6245.57	9052.44	7160.65	3406.64	1049.7	3053.16	76473.66	82201.96	78350.46	47483.51	47722.3	44039.95	33794.3	32177.61	34074.9	N/A	N/A	N/A	3388.83	533.96	6129.65	18306.34	18935.52	16887.89
MW0161624	T3_positive	Monophosphothiamine	单磷硫胺	Organic acids	有机酸	Organic acids	有机酸	C12H16N4O4PS-	361.0925	343.06300000000005	4.1624	[M+NH4]+	7.53050000000144	3	0.8431	rp	532-40-1	15942892	-	-	-	5944.72	N/A	N/A	N/A	N/A	N/A	N/A	N/A	N/A	68189.84	69213.86	71779.87	89447.08	78126.17	76631.12	77144.78	86399.8	83956.75	5004.9	2156.9	2414.84	2175.82	N/A	9829.14	11489.74	25314.25	25351.34
MEDL01004	T3_positive	Trimethylamine N-oxide	氧化三甲胺	Alkaloids	生物碱	Alkaloids	生物碱	C3H9NO	173.1281	75.0684	0.9766	[2M+Na]+	5.11172234006096	3	0.8422	rp	1184-78-7	1145	HMDB0000925	5876	C01104	N/A	N/A	N/A	99.08	N/A	N/A	216.83	114.28	157.36	48.82	N/A	78.98	1345.16	210.01	33.98	62.47	N/A	N/A	341905.02	514574.81	394131.63	1102573.6	1076549.92	1923037.37	226275.31	132318.98	183351.98
MEDP1087	T3_positive	MG(18:2/0:0/0:0)	MAG 18:2	GL	甘油脂类	MG	单甘油酯	C21H38O4	337.2735	354.277	8.7058	[M+H-H2O]+	1.16901355497134	3	0.8421	rp	26545-74-4	5283469	HMDB0242115	-	-	121729.7	591696.45	476573.86	1080930.36	624630.13	236743.13	452700.24	1168273.39	161812.78	498468.45	418906.17	485268.99	255762.2	228828.77	270194.16	322309.3	236589.39	204805.09	410846.84	425420.05	375385.81	126673.92	270434.1	209529.14	188497.47	417325.94	283550.31
MW0062288	T3_positive	methyl 5'-oxo-1-[3,4,5-trihydroxy-6-(hydroxymethyl)oxan-2-yl]oxy-4'-[1-[3-[4-[3,4,5-trihydroxy-6-(hydroxymethyl)oxan-2-yl]oxyphenyl]prop-2-enoyloxy]ethyl]spiro[4a,7a-dihydro-1H-cyclopenta[c]pyran-7,2'-furan]-4-carboxylate	甲基 5'-oxo-1-[3,4,5-trihydroxy-6-(hydroxymethyl)oxan-2-yl]oxy-4'-[1-[3-[4-[3,4,5-trihydroxy] -6-(羟甲基)oxan-2-yl]oxyphenyl]prop-2-enoyloxy]ethyl]spiro[4a,7a-dihydro-1H-cyclopenta[c]pyran-7,2'-furan]-4-carboxylate	Others	其它类	Lactones	内酯类化合物	C36H42O19	796.2721	778.232	1.6277	[M+NH4]+	7.6719461142591	3	0.8407	rp	80396-57-2	3563944	-	-	-	81885.61	80401.62	83684.21	87096.3	80884.63	86351.28	69684.86	70699.71	70499.99	N/A	229.49	N/A	N/A	N/A	N/A	75.11	139.08	N/A	N/A	N/A	N/A	N/A	N/A	N/A	8827.78	6411.25	522.26
MW0005740	T3_positive	5-Undecylbenzene-1,3-diol	5-十一烷基苯-1,3-二醇	Phenolic acids	酚酸类	Phenolic acids	酚酸类	C17H28O2	265.2162	264.2089	6.8027	[M+H]+	7.67449999997893	3	0.8407	rp	34155-91-4	10587720	-	-	-	4892.37	1553.01	3435.07	2975.98	4470.88	5475.57	4730.69	2570.96	2187.58	90309.6	77179.8	94658.02	233958.59	242158.0	307987.36	201565.25	185256.68	174832.72	24192.93	6708.45	26430.32	45765.65	28034.13	47244.78	103912.94	76610.69	90641.24
MEDL01843	T3_positive	Matairesinol	罗汉松树脂醇	Lignans and Coumarins	木脂素和香豆素	Lignans	木脂素	C20H22O6	359.1483	358.1416	4.1624	[M+H]+	1.90056896755664	3	0.8401	rp	580-72-3	119205	HMDB0035698	-	C10682	222675.74	188852.33	280471.85	211939.69	175219.16	23149.67	152936.27	140563.4	144959.24	129001.95	127631.0	122635.96	90385.33	114029.47	105909.33	94101.8	82708.71	96101.6	537.84	2542.83	1433.34	776.91	603.57	3498.39	63732.67	65742.93	30375.61
MW0008228	T3_positive	N-(3-methoxypropyl)-4-methylbenzenesulfonamide	N-(3-甲氧基丙基)-4-甲基苯磺酰胺	Benzene and substituted derivatives	苯及其衍生物	Benzene and substituted derivatives	苯及其衍生物	C11H17NO3S	261.1271	243.0929	5.5293	[M+NH4]+	7.71450000002005	3	0.84	rp	885-02-9	1728149	-	-	-	221.99	N/A	N/A	N/A	2099.73	343.26	1160.0	N/A	N/A	515.81	N/A	332.34	N/A	282.26	N/A	346.0	N/A	N/A	145615.37	89745.95	80469.62	18407.02	14078.33	24123.99	931.46	495.92	485.6
mws0037	T3_positive	Formononetin	芒柄花素	Flavonoids	黄酮	Isoflavones	异黄酮	C16H12O4	269.0815	268.0736	6.0468	[M+H]+	4.4440785299571	3	0.8385	rp	485-72-3	5280378	HMDB0005808	-	C00858	105332.05	102578.28	128091.02	178667.32	165521.3	161487.71	153431.73	170835.04	166478.23	9739794.11	10447076.95	10478102.97	22304931.77	20850710.75	21363401.1	20842827.29	19478348.51	19913459.6	21511687.35	21596128.66	20959821.91	4488878.6	4899113.21	5193784.17	14143587.12	13289251.31	12719588.21
MEDP0128	T3_positive	Diethanolamine	二乙醇胺	Alkaloids	生物碱	Alkaloids	生物碱	C4H11NO2	169.0965	105.079	2.39	[M+CH3CN+Na]+	4.769423977464269	3	0.838	rp	111-42-2	8113	HMDB0004437	3239	C06772	39188.22	22563.86	22583.06	48853.77	45885.04	19453.01	18092.8	18164.88	20113.98	50217.66	47400.46	44856.8	27358.31	25920.21	23388.71	74486.51	79940.5	77187.36	2093923.67	1970602.26	2027304.02	1816019.07	1847890.5	1947080.04	1642568.05	866331.35	846314.04
MEDP1211	T3_positive	N-Acetylpyrrolidine	N-乙酰基吡咯烷	Alkaloids	生物碱	Alkaloids	生物碱	C6H11NO	244.2019	113.0841	1.507	[2M+NH4]+	2.0248153199276	3	0.8378	rp	4030-18-6	77650	-	263613	-	77.58	N/A	N/A	N/A	41.04	405.63	139.85	N/A	N/A	434.3	999.45	1004.66	720.74	644.28	895.45	2000.17	1757.02	1797.93	60471.31	62108.84	48846.97	59769.96	51683.5	70482.68	28558.94	31876.94	27822.46
MEDL01875	T3_positive	[10]-Shogaol	[10]-姜烯酚	Phenolic acids	酚酸类	Phenolic acids	酚酸类	C21H32O3	371.1929	332.2351	4.3799	[M+K]+	7.862499999902179	3	0.8375	rp	36752-54-2	6442612	HMDB0031462	-	-	N/A	N/A	N/A	N/A	N/A	N/A	N/A	N/A	N/A	192.3	N/A	N/A	N/A	154.29	N/A	N/A	N/A	121.76	13746.82	22797.0	21055.77	20210.56	23809.23	26825.07	1035.37	N/A	N/A
MW0149164	T3_positive	Fetidine	非替丁	Alkaloids	生物碱	Alkaloids	生物碱	C40H46N2O8	721.2779	682.3254	3.1262	[M+K]+	7.93865048650955	3	0.8362	rp	7072-86-8	442233	-	-	C09441	16733.36	18734.98	19660.82	34570.49	30895.58	31381.08	34362.79	39603.72	38127.04	3917.78	3680.96	2548.46	3295.63	2289.96	3504.46	7124.64	6702.98	6788.46	374289.17	373269.34	367494.32	267743.43	269371.37	346267.28	125063.06	111033.56	109202.31
MEDP0290	T3_positive	Sinapic acid	芥子酸	Phenolic acids	酚酸类	Phenolic acids	酚酸类	C11H12O5	225.0857	224.0685	3.3838	[M+H]+	2.04100717752453	3	0.8347	rp	7362-37-0	637775	HMDB0032616	-	C00482	5093.55	11289.84	5203.02	4465.49	6917.68	6690.68	10346.54	8930.97	7719.42	666.68	N/A	2634.86	1783.99	1304.01	1461.78	335.07	31454.78	N/A	9529.29	10052.95	7823.34	25429.48	18413.35	27142.36	11497.69	37017.09	10924.29
MEDP0636	T3_positive	2-Furancarboxaldehyde	糠醛	Others	其它类	Aldehyde compounds	醛类化合物	C5H4O2	97.02799999999999	96.0211	1.4517	[M+H]+	1.64568738750148	3	0.8344	rp	98-01-1	7362	HMDB0032914	-	C14279	116270.07	116583.24	140894.96	89106.64	98306.06	116575.34	140018.77	141328.37	149964.4	4887.43	4103.73	5196.31	6268.46	7767.98	6157.59	6304.72	5123.26	3491.11	1582.71	3521.09	872.18	2845.36	1773.37	2489.45	36607.84	47577.53	43743.32
MW0116755	T3_positive	1-[(2-Hydroxyethyl)amino]-3-methylpyrido[1,2-a]benzimidazole-4-carbonitrile	1-[(2-羟乙基)氨基]-3-甲基吡啶并[1,2-a]苯并咪唑-4-甲腈	Benzene and substituted derivatives	苯及其衍生物	Benzene and substituted derivatives	苯及其衍生物	C15H14N4O	305.0757	266.1168	0.62	[M+K]+	8.0972499999632	3	0.8335	rp	305331-46-8	400521	-	-	-	37327.94	35878.56	37817.39	34630.61	38404.71	35114.58	31314.65	47863.07	26197.58	27812.44	29456.69	26926.54	26823.27	28973.89	29488.84	25083.26	17235.56	20385.46	33673.52	28889.56	30944.2	33029.21	22751.12	35862.76	43529.5	30050.0	33307.86
MEDN0150	T3_positive	8-Hydroxyguanosine	8-羟基鸟苷	Nucleotides and derivatives	核苷酸及其衍生物	Nucleotides and derivatives	核苷酸及其衍生物	C10H13N5O6	300.0913	299.0866	3.0861	[M+H]+	10.831402619970698	3	0.8323	rp	3868-31-3	135407175	HMDB0002044	-	-	7279.8	7044.02	9450.56	29716.5	33911.54	24540.06	40983.75	36561.19	34352.32	19098.87	17496.36	12982.44	31571.28	30024.82	31655.62	28960.94	32863.59	28304.98	57965.24	48215.0	57282.08	43060.66	40471.47	43325.68	50475.27	39017.92	43543.49
MEDL02027	T3_positive	Ferulic acid	阿魏酸	Phenolic acids	酚酸类	Phenolic acids	酚酸类	C10H10O4	195.065	194.0579	3.2054	[M+H]+	0.234774849943165	3	0.8317	rp	537-98-4	445858	HMDB0000954	4156	C01494	108217.77	106071.29	109499.25	163876.75	157336.16	154706.96	174262.74	193230.57	179502.43	5700.68	7951.03	6374.34	9311.39	8486.47	5909.94	6859.74	6868.84	10553.14	32958.64	34876.94	30396.32	29867.01	27997.0	38063.81	49409.15	54946.56	51920.09
MEDL00773	T3_positive	L-Aspartyl-L-phenylalanine	L-天冬氨酰-L-苯丙氨酸	Amino acids and derivatives	氨基酸及其衍生物	Amino acids and derivatives	氨基酸及其衍生物	C13H16N2O5	281.1132	280.1059	2.9265	[M+H]+	2.19825669503848	3	0.831	rp	13433-09-5	93078	HMDB0000706	5674	-	23534.61	23146.11	24420.91	21479.06	23518.19	23892.63	25026.23	21587.12	36520.11	20503.58	23491.67	23675.19	14156.53	19988.84	17746.49	22685.96	23498.73	22605.64	53744.91	45811.0	49925.21	56902.83	42206.42	49652.87	34859.83	31522.42	34387.67
MEDP0176	T3_positive	Thymidine	胸苷	Nucleotides and derivatives	核苷酸及其衍生物	Nucleotides and derivatives	核苷酸及其衍生物	C10H14N2O5	289.1142	242.0903	2.2139	[M+HCOO+2H]+	12.753537737495401	3	0.8308	rp	50-89-5	5789	HMDB0000273	3375	C00214	N/A	N/A	N/A	691.81	N/A	N/A	N/A	229.29	936.45	31163.46	31286.69	30223.33	32594.95	32885.2	34502.12	44219.9	40467.79	38330.89	349.61	N/A	1854.51	406.51	N/A	N/A	4123.66	6727.79	2472.11
MW0159937	T3_positive	Malonate	Malonate	Organic acids	有机酸	Organic acids	有机酸	C3H2O4-2	103.0057	101.9953	0.62	[M+H]+	8.27149999999222	3	0.8306	rp	156-80-9	9084	-	-	-	210231.38	223505.61	227419.82	238511.63	232516.46	236635.27	241275.54	236450.97	231442.37	178260.59	183217.41	187888.78	175800.59	189764.27	181272.11	179462.91	192294.2	193624.43	194060.6	180188.61	180739.52	185922.32	174926.41	185250.57	227851.68	201248.63	198601.24
MEDL00352	T3_positive	Glu-Val	谷氨酸-缬氨酸	Amino acids and derivatives	氨基酸及其衍生物	Amino acids and derivatives	氨基酸及其衍生物	C10H18N2O5	247.1289	246.1216	2.0175	[M+H]+	0.783233877541534	3	0.8302	rp	5879-06-1	6992567	HMDB0028832	-	-	1668.96	1999.73	599.81	N/A	1995.46	587.56	1779.13	N/A	1173.68	626496.79	704903.24	743017.31	296546.23	290216.17	279830.28	235491.95	218614.09	224414.84	23258.61	83029.21	24644.01	17334.93	18915.72	32684.67	143336.87	137436.77	135889.07
MEDL02516	T3_positive	L-Homoarginine	高精氨酸	Amino acids and derivatives	氨基酸及其衍生物	Amino acids and derivatives	氨基酸及其衍生物	C7H16N4O2	227.0918	188.1273	3.6202	[M+K]+	8.31449999999734	3	0.8299	rp	156-86-5	9085	HMDB0000670	5640	C01924	12670.54	28052.29	2132.4	29602.22	18980.2	28918.17	21311.24	20259.89	22984.78	103592.31	97438.83	147662.53	78633.94	86727.07	74976.75	68999.93	90783.15	89829.43	1704.07	12976.05	6528.32	16185.21	3124.51	24285.95	13340.58	18941.38	13054.25
MW0102845	T3_positive	Tragopogonsaponin C	黄芩皂甙C	Terpenoids	萜类	Triterpene Saponin	三萜皂苷	C51H72O17	995.4578	956.477	3.464	[M+K]+	8.414977757082651	3	0.8283	rp	13436-66-3	131752254	HMDB0037912	-	-	N/A	N/A	N/A	N/A	N/A	N/A	N/A	N/A	N/A	N/A	N/A	556.99	213.76	N/A	929.39	4242.62	3438.76	5454.73	67453.7	70231.25	64620.09	67270.34	75996.45	61045.94	45328.79	47781.16	50723.6
MEDP1427	T3_positive	Carnitine C8:0(Octanoylcarnitine)	肉碱 C8:0	FA	脂肪酰类	CAR	酰基肉碱	C15H29NO4	253.1282	287.2097	1.9786	[M+H-2H2O]+	6.06566809750575	3	0.8277	rp	25243-95-2	11953814	HMDB0000791	-	-	619901.4	374540.09	344021.75	202560.2	326948.42	340562.48	341449.95	362383.12	195740.89	11338.8	15352.67	3956.49	N/A	N/A	N/A	42037.99	17549.87	20356.32	628922.32	535072.69	559646.8	433036.51	454186.95	533682.21	420898.48	384757.97	369285.43
MEDP0525	T3_positive	N-Acetyl-L-alanine	N-乙酰基-L-丙氨酸	Amino acids and derivatives	氨基酸及其衍生物	Amino acids and derivatives	氨基酸及其衍生物	C5H9NO3	200.0474	131.0582	2.9265	[M+Na+HCOOH]+	13.8969829625069	3	0.8277	rp	97-69-8	88064	HMDB0000766	5733	-	760577.43	774477.14	817962.43	723838.17	853350.27	772751.73	524297.47	753965.5	788636.54	728963.15	809834.97	851606.31	438203.16	491391.38	773951.01	750442.24	795217.98	772904.78	129041.02	545226.95	479375.43	426802.62	574781.16	489606.09	842018.13	786119.88	720438.6
MW0157250	T3_positive	Stypandrol	斯蒂潘德罗尔	Benzene and substituted derivatives	苯及其衍生物	Benzene and substituted derivatives	苯及其衍生物	C26H22O6	448.1664	430.1416	0.8186	[M+NH4]+	8.459145669633441	3	0.8276	rp	99305-33-6	188516	-	-	C09971	176769.0	164311.19	145582.62	64956.02	65919.33	97502.32	48282.28	47468.2	49748.09	135290.9	144314.74	141013.49	103225.52	92170.56	99649.54	124726.62	127652.45	119710.04	7517.13	8219.5	7365.56	82877.14	6655.83	8823.25	136234.4	116571.93	118227.11
MW0000390	T3_positive	Oxymatrine	氧化苦参碱	Alkaloids	生物碱	Quinorisidine alkaloids	奎诺里西啶类生物碱	C15H24N2O2	546.4001	264.1838	7.3715	[2M+NH4]+	3.5684452178743897	3	0.8256	rp	16837-52-8 | 54809-74-4	114850	-	-	-	91796.68	23121.11	58207.34	21353.27	44191.58	15320.33	214878.61	177991.7	123506.09	911054.72	945604.62	1049107.72	3716169.37	3592640.24	3711642.85	1537612.22	1519828.87	1474492.57	369197.4	380127.88	361546.5	425384.32	446776.26	595472.54	1368215.87	1180395.09	1091354.03
MEDP0442	T3_positive	Choline Alfoscerate	甘磷酸胆碱 GPC	Lipids	脂质	PC	磷脂酰胆碱	C8H20NO6P	296.0805	257.1028	0.858	[M+K]+	0.414579339889087	3	0.8248	rp	28319-77-9	657272	HMDB0000086	370	C00670	5844.96	5672.27	3399.4	3958.11	6574.38	5285.48	8618.15	6711.44	15282.79	N/A	52.48	151.56	1079.32	611.2	1810.75	1195.7	608.11	361.63	249.26	N/A	N/A	73.16	955.07	374.13	822.96	160.05	1584.17
MW0004471	T3_positive	4,5-Phenanthrenedicarboxylic acid	菲-4，5-二羧酸	Benzene and substituted derivatives	苯及其衍生物	Benzene and substituted derivatives	苯及其衍生物	C16H10O4	267.0651	266.0579	5.7487	[M+H]+	3.0540070974893796	3	0.8241	rp	5462-82-8	95075	-	-	C18252	N/A	N/A	N/A	N/A	N/A	N/A	N/A	N/A	N/A	67648.49	153451.3	86877.31	216802.78	202138.78	209512.93	221053.93	201267.52	206458.93	9486.13	8577.76	7392.94	18351.01	33131.2	20200.85	30469.38	53640.36	25257.94
MW0161605	T3_positive	(Z)-dehydrocyclopeptine	(Z)-脱氢环肽	Benzene and substituted derivatives	苯及其衍生物	Benzene and substituted derivatives	苯及其衍生物	C17H14N2O2	317.0746	278.1055	0.6002	[M+K]+	8.680499999940139	3	0.8239	rp	31965-37-4	15649436	-	-	-	9029.18	8409.42	7184.35	7488.24	4923.09	4003.14	10619.36	5357.86	1900.88	4727.31	5816.63	5190.54	6550.08	4192.43	6492.32	6744.82	1786.52	7913.78	8871.31	2867.47	10465.07	10814.69	7807.48	7646.99	10314.04	4634.34	5370.74
MEDP1685	T3_positive	Phytosphingosine	4-羟基鞘氨醇	Lipids	脂质	Sphingolipids	鞘脂	C18H39NO3	318.3005	317.293	5.8685	[M+H]+	0.329648759986867	3	0.8225	rp	554-62-1	122121	HMDB0004610	7066	C12144	1119423.51	1310893.8	1451423.89	1348193.8	1356873.55	1381280.78	1626321.27	1573989.74	1334136.18	2603182.52	2656368.55	2798350.66	1499497.76	1963588.22	1874113.23	1474537.0	2054646.05	1929092.12	1667389.78	1354817.98	1279362.46	1316854.41	1499437.46	1550212.66	2467119.94	2086922.31	2229753.22
MW0012213	T3_positive	12-Deoxywithastramonolide	12-脱氧黄芪内酯	Heterocyclic compounds	杂环化合物	Heterocyclic compounds	杂环化合物	C28H38O6	488.2935	470.2668	4.6979	[M+NH4]+	8.84787707510783	3	0.8212	rp	60124-17-6	44576309	-	-	-	N/A	2377.64	3008.85	903.37	1535.94	741.45	2548.8	524.3	2071.11	10961.95	7777.57	16335.41	2902.34	1931.08	986.33	3450.37	1879.27	370.03	1027.92	3102.64	4632.34	1967.04	1666.93	2160.48	639.82	2761.94	3013.84
MW0107029	T3_positive	Glutathionesulfonic acid	谷胱甘肽磺酸	Others	其它类	Lactones	内酯类化合物	C10H17N3O9S	373.0992	355.0686	8.5284	[M+NH4]+	8.87500000004593	3	0.8208	rp	3773-07-7	444104	-	-	-	14190.37	4043.34	4330.29	8606.12	5257.66	6794.53	1316.96	2881.5	3823.98	3452.36	6477.25	10591.11	3962.6	5165.82	5039.37	6390.16	7642.96	19687.72	86075.21	133924.11	156956.23	16040.01	10346.46	6331.01	43598.86	3068.6	14291.89
MEDN0491	T3_positive	9S-HOTrE	9-羟基-10E,12Z,15Z-十八碳三烯酸	Lipids	脂质	Free fatty acids	游离脂肪酸	C18H30O3	295.2266	294.2195	7.0191	[M+H]+	1.00968002001878	3	0.8190000000000001	rp	89886-42-0	6439873	HMDB0031934	-	-	390715.69	361583.33	315851.02	190618.64	179839.45	218546.63	292758.19	277217.27	259486.93	503182.21	511322.51	422982.72	728327.47	745643.76	575404.12	758295.2	736456.42	589300.59	172621.16	168227.5	203456.36	257057.19	239920.04	262236.02	527854.53	335986.09	308403.87
MEDN0040	T3_positive	Glyc-Pro	L-甘氨酰-L-脯氨酸	Amino acids and derivatives	氨基酸及其衍生物	Amino acids and derivatives	氨基酸及其衍生物	C7H12N2O3	173.0909	172.0848	1.3436	[M+H]+	3.07036238247349	3	0.8188	rp	704-15-4	79101	HMDB0000721	-	-	8333.02	4643.36	12981.18	11829.44	20161.14	12952.22	16401.59	10618.61	15941.27	2838.29	N/A	N/A	N/A	N/A	N/A	N/A	3934.06	N/A	42686.63	41795.11	41976.71	25494.41	19437.28	16765.56	29508.61	24502.2	18970.75
MW0005118	T3_positive	4-Hydroxyphenylacetaldehyde	4-羟基苯乙醛	Benzene and substituted derivatives	苯及其衍生物	Benzene and substituted derivatives	苯及其衍生物	C8H8O2	295.0927	136.0524	1.6667	[2M+Na]+	0.08047725486903799	3	0.8184	rp	7339-87-9	440113	HMDB0003767	-	C03765	25010.79	16747.19	29542.87	N/A	19929.22	3143.38	14287.51	17272.28	16512.48	221558.91	229291.55	235658.58	152277.76	155569.66	144575.06	192811.39	186856.6	186019.42	91432.91	102827.68	97944.6	96542.24	72987.21	95373.46	98316.68	89453.19	91508.94
MW0144835	T3_positive	Alangicine	阿兰吉辛	Benzene and substituted derivatives	苯及其衍生物	Benzene and substituted derivatives	苯及其衍生物	C28H36N2O5	481.2616	480.2624	4.2603	[M+H]+	14.2966449275214	3	0.8177	rp	16531-04-7	442158	-	-	C09327	56422.71	60149.04	69726.43	32380.7	64588.81	35974.1	46743.34	27878.24	27732.42	73532.55	74143.26	73917.24	51259.42	40558.22	45751.07	107519.43	83903.92	116885.41	54673.19	42371.21	41413.55	34039.39	56731.14	40938.1	39908.68	59262.28	49232.74
ZINC95913420	T3_positive	Majidine	Majidine	Lignans and Coumarins	木脂素和香豆素	Lignans	木脂素	C31H32O15	683.1431	644.1741	1.2741	[M+K]+	9.12695209399934	3	0.8168	rp	133084-18-1	14731302	-	-	-	30637.05	31567.05	38939.0	37063.8	35629.67	37601.19	31422.2	28716.13	31413.42	362.52	763.48	576.98	566.5	391.79	146.32	N/A	N/A	N/A	2726.78	691.41	761.73	221.66	690.54	787.94	8212.26	10891.02	7802.82
MEDN0237	T3_positive	D-Glucuronic Acid	D-葡萄糖醛酸	Others	其它类	Saccharides	糖类	C6H10O7	217.0343	194.0427	2.2919	[M+Na]+	9.13200000006498	3	0.8167	rp	528-16-5	94715	HMDB0000127	161	C00191	24038.49	27461.96	32443.54	32986.13	39772.96	41753.18	42571.96	29163.27	28314.5	12177.69	15746.45	16504.33	6590.12	7777.56	10227.33	10419.89	6292.24	5920.96	N/A	N/A	N/A	N/A	N/A	1544.3	29097.41	25452.24	23602.07
MW0163736	T3_positive	5-Dehydroavenasterol	5-脱氢燕麦甾醇	Alcohol and amines	醇、胺类	Alcohols	醇类	C29H46O	411.3626	410.3549	5.9082	[M+H]+	3.25144260795443	3	0.8158	rp	29560-28-9	44263331	HMDB0006852	-	C15783	43313.12	58298.16	47070.55	105700.6	53527.23	45637.21	52817.0	48353.83	54703.69	109062.23	111357.51	113728.03	122850.31	94066.26	88935.41	107154.31	106839.99	121683.43	102551.62	92643.47	55399.19	37512.08	71516.98	69665.35	113769.53	83987.38	94458.89
MW0157319	T3_positive	Synaptolepis factor K1	突触结合因子K1	Terpenoids	萜类	Ditepenoids	二萜	C36H54O8	597.4062	614.3819	4.987	[M+H-H2O]+	0.337001531048483	3	0.8153	rp	66268-94-8	5281397	-	-	C09192	N/A	N/A	N/A	N/A	N/A	N/A	N/A	N/A	N/A	3113.67	3806.81	2652.58	N/A	N/A	427.69	N/A	N/A	N/A	15648.44	5982.31	9531.87	6087.01	1658.93	6210.71	N/A	N/A	2204.0
MW0148592	T3_positive	Dipterocarpol	龙脑香酚	Alcohol and amines	醇、胺类	Alcohols	醇类	C30H50O2	443.3883	442.3811	5.4326	[M+H]+	1.27513314717943	3	0.8147	rp	471-69-2	441676	-	-	C08622	423489.69	434774.31	407226.27	437010.03	377701.51	355147.44	453760.94	435169.28	424783.75	897.58	526.95	306.69	1610.03	985.93	N/A	748.98	968.9	512.99	998.93	2177.91	93.45	1161.76	555.41	N/A	182006.97	161939.47	179480.49
MW0015761	T3_positive	Ampeloside Bs1	Ameloside Bs1	Steroids	甾体	Steroid	甾体	C45H74O20	952.5272	934.4773	5.0762	[M+NH4]+	9.26156197101382	3	0.8147	rp	118524-12-2	14187142	HMDB0031364	-	-	N/A	N/A	N/A	784.86	N/A	N/A	N/A	388.3	314.98	503181.63	509465.05	506650.37	969213.56	911025.93	860784.71	755728.93	774170.38	823243.96	67237.65	73093.06	63692.93	84001.6	83421.64	101697.85	262543.2	281743.26	269960.65
MW0153957	T3_positive	Montanol	蒙塔诺尔	Terpenoids	萜类	Monoterpenoids	倍萜	C21H36O4	335.2582	352.2614	8.7058	[M+H-H2O]+	1.97134054005232	3	0.8140000000000001	rp	71117-50-5	11953925	-	-	C09137	102155.55	157963.74	1179814.56	795611.44	521767.64	124186.93	791020.07	339099.83	351443.94	177436.3	297760.7	173970.89	72052.73	288219.87	249580.49	78255.88	66019.92	58127.0	1146447.63	404996.39	277070.02	157728.88	349383.69	212851.07	326442.4	231585.65	156177.65
MW0121801	T3_positive	6,11-Dihydroxy-3-methyl-3-(4-methyl-3-pentenyl)-3H,7H-pyrano[2,3-c]xanthen-7-one	6,11-Dihydroxy-3-methyl-3-(4-methyl-3-pentenyl)-3H,7H-pyrano[2,3-c]xanthen-7-one	Others	其它类	Ketone compounds	酮类化合物	C23H22O5	417.1071	378.1467	2.9066	[M+K]+	9.30975000002832	3	0.8139	rp	35338-77-3	5465516	HMDB0040350	-	-	3401.61	4911.02	6430.83	13518.77	18466.15	13066.27	19734.34	23776.37	17876.81	N/A	N/A	N/A	N/A	664.34	836.71	618.66	340.81	N/A	N/A	N/A	687.19	N/A	509.46	N/A	N/A	1254.79	317.04
MW0151943	T3_positive	JWH 018 N-(5-hydroxypentyl) D-Glucuronide	（2S，3S，4S，5R，6R）-3,4,5-三羟基-6-[5-[3-（萘-1-羰基）吲哚-1-基]戊氧基]氧烷-2-羧酸	Others	其它类	Lactones	内酯类化合物	C30H31NO8	551.2239	533.205	2.2139	[M+NH4]+	9.31564141022266	3	0.8138	rp	1307803-55-9	95566195	-	96595	-	115.61	1629.13	N/A	1856.49	181.8	2347.7	N/A	466.11	902.78	16433.75	17373.0	15848.54	14176.06	15692.43	10572.48	43199.96	44317.23	40517.9	N/A	2978.67	N/A	408.09	1490.31	N/A	10271.93	11687.12	11838.04
MW0147726	T3_positive	Colchicoside	秋水仙苷	Heterocyclic compounds	杂环化合物	Heterocyclic compounds	杂环化合物	C27H33NO11	548.2127	547.2054	3.6010000000000004	[M+H]+	2.53270186809598	3	0.8138	rp	477-29-2	92763	-	-	C17963	2661.05	843.53	526.32	7179.02	13541.73	4890.64	7443.81	N/A	N/A	80223.27	104231.59	67570.27	165132.2	187389.09	144519.97	267541.05	152636.93	167627.54	1357.33	N/A	5521.55	9041.74	6933.13	14958.08	39899.25	27213.09	20852.18
MW0114156	T3_positive	D-(-)-Fructose	果糖	Others	其它类	Saccharides	糖类	C6H12O6	249.0608	180.0634	5.2147	[M+Na+HCOOH]+	7.3012043049658395	3	0.8133	rp	57-48-7 | 30237-26-4 | 25702-76-5 | 139686-85-4	5984	HMDB0062538	-	-	1040070.03	1013385.25	1028630.68	1267784.65	1282322.08	1648481.67	1594209.64	1517011.08	1526273.93	15967.07	23091.29	25789.7	7100.69	14350.8	20859.03	484.87	5165.82	5539.14	3140.33	1438.05	8956.86	6597.42	4852.43	3892.37	581758.35	586835.66	657142.06
MEDN0060	T3_positive	N-Isovaleroylglycine	N-异戊酰氨基乙酸	Amino acids and derivatives	氨基酸及其衍生物	Amino acids and derivatives	氨基酸及其衍生物	C7H13NO3	160.0963	159.0895	0.799	[M+H]+	2.6378251799741297	3	0.8132	rp	16284-60-9	546304	HMDB0000678	5647	-	169298.97	165836.11	147979.86	142851.69	161664.44	135556.49	137942.51	143101.3	147318.43	50314.2	53304.27	50436.7	67818.28	63985.62	68762.23	44008.69	44080.48	48332.23	25534.79	17065.5	17806.96	14414.87	23191.38	25569.5	87905.46	71046.76	68063.31
MEDN0724	T3_positive	Aspirin	乙酰水杨酸	Organic acids	有机酸	Organic acids	有机酸	C9H8O4	163.0386	180.0423	5.9082	[M+H-H2O]+	0.3980960175198329	3	0.8123	rp	50-78-2	2244	HMDB0001879	-	C01405	700589.76	701274.76	633504.03	649198.24	673386.58	672174.01	645180.97	685959.93	672516.33	660661.34	1468831.52	821312.49	483127.58	503165.75	1325202.99	1362701.01	621991.39	1355954.61	460404.37	545661.83	1480758.4	733199.83	699175.59	400097.1	524611.22	652572.07	667030.67
MW0117525	T3_positive	N-(3-Hydroxypropyl)phthalimide	N-(3-羟丙基）邻苯二甲酰亚胺	Alkaloids	生物碱	Plumerane	吲哚类生物碱	C11H11NO3	252.0867	205.0739	4.1429	[M+HCOO+2H]+	0.50855533508809	3	0.8109999999999999	rp	883-44-3	70160	-	85158	-	389817.48	371266.14	398148.64	316475.58	306701.27	319710.23	300271.16	305347.27	313059.15	1227157.64	1223073.93	1224974.61	717576.44	715921.02	697845.75	627665.44	657572.5	671005.18	181030.94	184349.7	172308.95	133865.3	127295.1	137709.47	433788.57	418607.77	413074.58
MEDP1183	T3_positive	N-Acetylcadaverine	N-乙酰尸胺	Alkaloids	生物碱	Alkaloids	生物碱	C7H16N2O	246.1813	144.1263	1.7252	[M+H-H2O]+	7.0958184975467	3	0.8109999999999999	rp	32343-73-0	189087	HMDB0002284	-	-	33512.27	31975.98	41502.62	24199.17	21052.33	24597.02	22856.33	32976.86	35630.17	566216.69	643658.87	714445.92	369546.34	332874.24	327783.4	1011632.77	1172198.0	1203033.65	41821665.03	43092116.57	41977136.14	34335249.8	33212987.2	44928228.01	15058681.59	15110890.95	14793821.81
MW0157160	T3_positive	Spheroidene	球状体	Terpenoids	萜类	Terpene	萜类	C41H60O	586.5027	568.4644	8.3319	[M+NH4]+	9.528743497893231	3	0.8105	rp	13836-61-8	6368932	-	-	-	41738.1	20004.64	29188.53	45196.05	51421.02	44605.84	170824.84	132919.27	158791.88	19557.07	57268.47	96121.43	33583.21	74464.3	27500.06	52978.49	65188.08	46939.89	46885.62	1150.59	N/A	5158.96	3044.71	N/A	202233.85	19859.08	1989.68
MEDL02641	T3_positive	Moracin M	桑辛素 M	Phenolic acids	酚酸类	Phenolic acids	酚酸类	C14H10O4	243.0654	242.0579	3.5622	[M+H]+	1.99463338248052	3	0.8095	rp	56317-21-6	185848	HMDB0033307	-	-	N/A	N/A	56.83	5763.46	11204.13	N/A	9891.53	7810.38	N/A	189854.64	176258.97	184066.48	590942.12	582186.23	551377.38	657873.03	626064.61	652147.66	N/A	N/A	N/A	N/A	N/A	N/A	24950.44	1176.86	34483.6
MEDN0075	T3_positive	N-Acetyl-L-phenylalanine	N-乙酰-L-苯丙氨酸	Amino acids and derivatives	氨基酸及其衍生物	Amino acids and derivatives	氨基酸及其衍生物	C11H13NO3	249.1232	207.0895	3.1860000000000004	[M+CH3CN+H]+	0.20516578750573397	3	0.8088	rp	2018-61-3	74839	HMDB0000512	5498	C03519	1678.8	3195.53	333.55	3444.39	4954.42	3787.84	1155.07	2182.09	63.53	72802.41	83210.04	77319.95	53210.7	50165.2	46721.17	36929.17	38631.09	36759.91	4993.01	6763.29	8100.28	4369.74	2532.1	4025.53	31274.59	29751.71	30827.76
MW0145019	T3_positive	Amataine	阿马泰纳。次西西林	Alkaloids	生物碱	Alkaloids	生物碱	C43H48N4O6	717.3482	716.3574	4.7782	[M+H]+	12.163839166028499	3	0.8086	rp	31148-60-4	441539	-	-	C08433	2842.36	675.24	N/A	2272.92	2342.09	1018.05	N/A	873.56	N/A	2736.6	3046.61	N/A	N/A	819.72	N/A	198.56	2439.12	1147.19	113180.12	114458.17	110062.43	63256.41	41034.02	28632.46	10286.74	13107.68	21342.25
MW0147045	T3_positive	Canaliculatol	小管醇	Heterocyclic compounds	杂环化合物	Heterocyclic compounds	杂环化合物	C42H32O9	681.2027	680.2046	4.1556	[M+H]+	10.6891944161786	3	0.8081	rp	114488-83-4	442696	-	-	C10249	1165.78	1675.18	171.7	2334.84	1866.79	1872.4	2174.29	121.74	N/A	50515.81	50161.69	45169.02	190285.78	192590.4	179647.61	230838.08	180152.03	169282.57	129201.1	120073.83	98063.01	253084.39	235710.66	311217.83	108250.49	111717.05	115039.55
MW0152005	T3_positive	Karounidiol	卡鲁尼地醇	Alcohol and amines	醇、胺类	Alcohols	醇类	C30H48O2	423.3612	440.3654	8.7565	[M+H-H2O]+	1.83322579937839	3	0.8074	rp	118117-31-0	159490	-	-	C17394	10737.67	12534.83	6248.2	11340.67	9854.32	9183.6	8893.76	9971.2	8153.27	41439.61	49086.91	52100.1	64389.02	51738.83	58792.89	61241.11	58150.28	56618.07	14414.8	15738.88	16788.58	17256.02	14592.75	16653.38	47061.66	24683.37	30201.01
MEDN0083	T3_positive	Syringic acid	丁香酸	Phenolic acids	酚酸类	Phenolic acids	酚酸类	C9H10O5	199.0598	198.0528	2.7085	[M+H]+	1.6080043899791003	3	0.8072	rp	530-57-4	10742	HMDB0002085	2256	C10833	22558.96	10490.27	7583.53	9842.25	9242.85	9404.61	9174.38	9807.15	9465.8	28010.83	29378.94	28734.41	37416.4	39081.53	39777.87	41816.83	40755.97	42478.5	13467.64	11403.87	5185.36	6169.64	4449.48	12811.79	22077.86	17096.57	19452.44
MW0114726	T3_positive	Lewis B Tetrasaccharide	路易斯四糖	Others	其它类	Saccharides	糖类	C26H45NO19	693.2760000000001	675.2586	3.8915	[M+NH4]+	9.74228880484028	3	0.8072	rp	80081-06-7	45480568	-	-	-	105624.65	96001.28	61001.4	116471.37	86984.35	72010.43	67568.87	91637.02	118978.68	1457.86	3296.44	1554.2	2532.25	1891.42	1879.77	1216.08	1464.78	1729.41	1792.85	249.24	883.91	1690.17	1872.0	826.1	2206.01	4831.14	1065.96
MEDN0721	T3_positive	Metronidazole	2-甲基-5-硝基咪唑-1-乙醇	Heterocyclic compounds	杂环化合物	Heterocyclic compounds	杂环化合物	C6H9N3O3	291.1958	171.0644	6.6643	[M+H-2H2O]+	0.6382781076297309	3	0.8067	rp	443-48-1	4173	HMDB0015052	-	C07203	81763.19	85992.71	60092.13	82200.02	89999.09	81498.54	110257.06	94781.18	83959.29	62750.51	60960.46	61148.24	114738.13	107358.04	96229.11	119045.95	111029.62	156542.68	45258.04	39361.64	19927.2	43044.89	28447.2	63989.29	93000.73	46120.5	108135.59
MEDP1884	T3_positive	Prolyl-Histidine	脯氨酸-组氨酸	Amino acids and derivatives	氨基酸及其衍生物	Amino acids and derivatives	氨基酸及其衍生物	C11H16N4O3	253.1294	252.1222	1.1156	[M+H]+	1.59897722497249	3	0.8066	rp	92027-43-5	9856353	HMDB0029019	-	-	4861.26	1930.88	2957.17	4717.29	3396.12	3180.93	1793.8	2117.63	3146.71	2149.94	693.37	1222.18	408.59	359.31	229.0	5821.31	2797.35	3199.43	440606.9	457164.67	294548.28	151110.68	106552.37	323042.88	57299.72	60336.87	53833.42
MW0108268	T3_positive	Methylacetoacetic acid	乙酰乙酸甲酯	Others	其它类	Lactones	内酯类化合物	C5H8O3	163.0582	116.0473	1.4517	[M+HCOO+2H]+	5.1795913275043395	3	0.8057	rp	105-45-3	7757	HMDB0000310	5299	-	432072.29	310855.74	527362.22	484234.28	339678.09	257078.38	487014.58	472415.82	521044.54	N/A	N/A	N/A	N/A	N/A	N/A	N/A	N/A	N/A	4852.98	1890.58	9403.28	703.64	285.85	5058.45	122618.81	66354.87	120155.42
MEDP1168	T3_positive	1-Aminocyclopropanecarboxylic acid	1-氨基环丙烷-1-羧酸	Organic acids	有机酸	Organic acids	有机酸	C4H7NO2	170.0443	101.0477	0.8776	[M+Na+HCOOH]+	4.69397302751418	3	0.8051	rp	22059-21-8	535	HMDB0036458	-	C01234	242454.56	196614.44	231677.92	191726.14	181162.29	213479.55	163147.01	148944.79	155065.37	132999.28	150489.26	156100.17	134724.65	135051.82	129392.63	108573.53	108368.2	110204.19	398648.03	414170.83	369976.44	406409.89	388829.04	321249.6	345112.27	330328.71	247989.35
MEDN0156	T3_positive	Cytidine-5'-monophosphate	胞苷-5'-单磷酸	Nucleotides and derivatives	核苷酸及其衍生物	Nucleotides and derivatives	核苷酸及其衍生物	C9H14N3O8P	306.0486	323.0519	1.294	[M+H-H2O]+	1.74509458744865	3	0.804	rp	63-37-6	6131	HMDB0000095	-	C00055	4347.43	2236.01	4815.44	7678.35	5167.18	4346.85	5104.45	4976.98	6041.21	12729.3	13457.49	15883.05	14071.6	16144.73	21920.5	18729.07	12538.5	13088.85	1337.09	3047.74	3246.38	1076.02	261.22	983.31	6233.7	6108.96	4699.17
ZINC5768349	T3_positive	[(1S,3R,4R,6S,8S,9R,10R,13R,14R,16R)-3,4,6,9,14-pentahydroxy-5,5,9,14-tetramethyl-16-tetracyclo[11.2.1.01,10.04,8]hexadecanyl] propanoate	[（1S，3R，4R，6S，8S，9R，10R，13R，14R，16R)-3，4，6，9，14-五羟基-5，5，9，14-四甲基-16-四环[11.2.1.01，10.04，8]十六烷]丙酸酯	Others	其它类	Lactones	内酯类化合物	C23H38O7	449.2552	426.2618	8.3124	[M+Na]+	9.96162020905702	3	0.8038	rp	23984-17-0	101600054	-	-	-	354.5	N/A	344.17	129.96	N/A	326.68	N/A	N/A	127.17	13015.22	12852.06	24205.59	28160.05	26821.86	30399.82	34363.24	30844.7	29852.91	21965.6	13668.56	10284.76	3542.61	N/A	3288.14	23442.34	12695.53	10643.76
MW0010554	T3_positive	Antibiotic ES 242-5	抗生素 ES 242-5	Lignans and Coumarins	木脂素和香豆素	Lignans	木脂素	C32H34O9	580.2592	562.2203	3.484	[M+NH4]+	10.1686866135146	3	0.8007	rp	136565-70-3	10008010	-	-	-	12708.56	20295.81	13728.56	16880.25	16406.21	17189.38	6853.36	8894.79	8296.57	61538.03	52578.63	56167.83	45530.56	46927.52	53448.8	44549.91	45981.8	42816.69	N/A	N/A	N/A	117.82	710.05	1611.35	24783.47	17467.65	11968.93
MW0053637	T3_positive	Ginsenoyne A linoleate	人参素A亚油酸酯	Others	其它类	Lactones	内酯类化合物	C35H52O3	538.4316	520.3916	8.4824	[M+NH4]+	10.2888756084716	3	0.7989	rp	155551-20-5	131753066	HMDB0041203	-	-	56133.7	75120.62	65909.78	93778.74	144837.31	36697.45	100129.0	87736.76	105092.77	113610.97	135956.43	115886.47	116339.1	96207.98	105267.45	132123.18	141822.75	145608.78	85614.69	86043.97	77898.32	81860.06	94175.44	93286.79	87036.02	92215.99	82035.38
MW0104844	T3_positive	Methyl Piperazine-2-carboxylate	哌嗪-2-羧酸甲酯	Organic acids	有机酸	Organic acids	有机酸	C6H12N2O2	167.0846	144.0899	5.4503	[M+Na]+	10.3057500000148	3	0.7987	rp	2758-98-7	2760426	-	-	-	18045.77	20677.28	19813.9	16044.92	15559.15	15988.86	11578.41	12058.78	13120.32	225.0	N/A	82.54	N/A	N/A	N/A	N/A	194.83	N/A	705.07	404.42	1707.65	303.67	314.23	285.45	8624.94	6742.51	5962.42
MEDL00063	T3_positive	4-Hydroxybenzaldehyde	4-羟基苯甲醛	Phenolic acids	酚酸类	Phenolic acids	酚酸类	C7H6O2	105.0331	122.0368	4.3799	[M+H-H2O]+	0.8301552475131759	3	0.7984	rp	123-08-0	126	HMDB0011718	-	C00633	119245.76	117612.16	117824.61	127868.06	125066.86	136060.71	159149.17	155138.09	155795.09	21961.9	21771.7	23093.06	22215.42	23291.69	21153.19	20760.05	20337.93	22453.08	26815.72	27700.86	29838.34	17588.23	20704.71	19294.59	81833.64	75779.68	75683.62
MW0148590	T3_positive	Diprenorphine	二丙诺啡	Benzene and substituted derivatives	苯及其衍生物	Benzene and substituted derivatives	苯及其衍生物	C26H35NO4	464.2233	425.2566	1.5107	[M+K]+	10.3261291301315	3	0.7984	rp	14357-78-9	443408	-	-	-	27470.34	25754.15	26848.75	23521.97	30152.84	24291.92	29273.84	28161.68	33974.04	23908.45	23406.25	28272.23	17137.28	17698.51	18259.56	18392.57	18129.97	18308.13	7551.14	3293.2	680.05	3703.51	4941.74	2619.96	10075.57	17663.93	9925.67
MEDP1348	T3_positive	1-(9Z-hexadecenoyl)-sn-glycero-3-phosphocholine	溶血磷脂酰胆碱 16:1	Lipids	脂质	LPC	溶血磷脂酰胆碱	C24H48NO7P	494.3245	493.3168	6.6643	[M+]+	0.870106281260297	3	0.7984	rp	76790-27-7	24779461	HMDB0010383	-	C04230	82699.35	80649.19	59009.94	87467.45	68730.56	76790.73	174670.71	92215.84	76763.32	332627.95	346686.84	374367.58	442933.87	432892.19	391341.74	349536.53	372791.59	318274.62	3171500.39	2922429.45	3092862.5	733512.6	678165.11	877488.76	889206.62	613957.87	628611.31
MEDP0012	T3_positive	Ornithine	L-鸟氨酸	Amino acids and derivatives	氨基酸及其衍生物	Amino acids and derivatives	氨基酸及其衍生物	C5H12N2O2	237.0609	132.0899	1.5692	[M+Na+HCOOH]+	3.5006624850097996	3	0.7979999999999999	rp	3184-13-2	6262	HMDB0000214	27	C00077	79814.89	76130.37	82342.78	88032.53	86949.89	83677.52	102535.82	110408.76	89529.56	48972.13	45251.99	40441.94	30188.59	31897.39	37294.24	38509.15	38154.9	37756.67	1926.35	N/A	162.05	1351.57	2088.52	1309.72	49628.29	43847.8	37128.76
MW0152714	T3_positive	Levisoprenaline	左丙肾上腺素	Phenolic acids	酚酸类	Phenolic acids	酚酸类	C11H17NO3	250.0933	211.1208	1.3730000000000002	[M+K]+	10.391249999983598	3	0.7974	rp	51-31-0	443372	-	-	-	29707.27	19853.36	46486.46	36224.26	35461.0	40456.97	106586.31	34693.64	37668.29	5568.29	4709.71	4413.22	4846.01	5627.89	2869.32	9764.52	9891.93	7350.81	44863.78	51413.72	37423.15	42108.18	36979.87	53752.64	25369.65	27479.24	32064.57
MW0156453	T3_positive	Ryanodine	瑞安定	Terpenoids	萜类	Ditepenoids	二萜	C25H35NO9	532.1886	493.2312	2.2531	[M+K]+	10.5061371461055	3	0.7957	rp	15662-33-6	11317883	-	-	-	675.34	383.49	N/A	N/A	2247.07	1058.64	538.14	412.53	777.8	20097.3	18001.5	18643.59	20281.27	21298.23	15265.34	23800.39	41005.91	26408.45	13642.97	24394.5	19423.76	20713.41	14557.75	27628.15	3948.07	15619.89	1731.13
MEDP0208	T3_positive	Succinic acid	琥珀酸	Organic acids	有机酸	Organic acids	有机酸	C4H6O4	254.0869	118.0266	1.5692	[2M+NH4]+	0.7468963550394391	3	0.7955	rp	110-15-6	1110	HMDB0000254	-	C00042	153660.48	152734.71	156813.83	216460.86	173011.62	205930.15	188188.71	225934.61	165965.68	94040.04	83701.71	80711.21	66905.99	70512.63	74532.87	83656.15	80726.4	77292.99	3450.3	2209.65	2742.27	4185.22	3801.52	7956.6	91816.75	91637.03	86779.77
MEDL01846	T3_positive	Dihydroferulic acid	二氢阿魏酸	Organic acids	有机酸	Organic acids	有机酸	C10H12O4	197.0807	196.0736	3.4939	[M+H]+	0.687717082570316	3	0.7954	rp	1135-23-5	14340	HMDB0062121	-	-	105574.89	105231.44	106119.25	99677.23	126668.57	102415.97	90524.46	110424.54	96906.48	36503.33	38951.56	38398.02	35464.01	34936.9	32660.12	26187.04	23831.93	26020.19	9005.15	1974.59	N/A	5035.46	4151.93	N/A	22894.48	40190.26	22498.67
MW0146926	T3_positive	Butrin	布特林；丁素7，3′-二-O-葡萄糖苷	Flavonoids	黄酮	Flavones	黄酮	C27H32O15	579.172	596.1741	3.3443	[M+H-H2O]+	2.41399382864326	3	0.794	rp	492-13-7	164630	-	-	C09616	9662.47	10922.93	7495.15	28214.37	27943.58	33524.55	45422.16	40851.66	42945.01	15456.45	15278.49	14307.94	18442.69	23763.96	19000.7	19440.52	24047.33	22514.1	3168.93	5991.95	6756.45	18731.77	17180.31	18855.6	26469.01	24368.31	14920.45
MW0004444	T3_positive	4,4'-Methylenebis(2,6-DI-tert-butylphenol)	4，4-亚甲基双（2，6-二叔丁基苯酚）	Benzene and substituted derivatives	苯及其衍生物	Benzene and substituted derivatives	苯及其衍生物	C29H44O2	425.3411	424.3341	8.6948	[M+H]+	2.0372235778709498	3	0.7936	rp	118-82-1	8372	-	-	-	1644.46	1239.35	864.12	975.52	1191.37	61.28	3121.16	1989.62	3415.68	104640.15	86610.97	88541.85	100697.02	115837.2	68920.09	85261.75	70050.31	52990.02	18834.42	30785.69	43041.4	58237.12	45642.1	56758.35	62793.65	69834.33	47057.7
MEDL00422	T3_positive	PC(18:3/18:3)	PC(18:3/18:3)	GP	甘油磷脂类	PC	磷脂酰胆碱	C44H76NO8P	778.5382	777.5309	8.6863	[M+H]+	2.2363383391582	3	0.7932	rp	324054-21-9	52922787	HMDB0008172	-	-	625975.72	869486.9	4389213.01	248499.5	663270.16	221291.87	789585.91	172754.5	1287745.6	1092461.3	1177311.43	1024047.8	943269.06	1018231.87	843947.74	1051919.27	1209461.29	869675.25	90628.71	19708.06	194491.15	1576113.56	1080456.23	864969.17	395.73	426830.92	464820.51
MEDP1295	T3_positive	Cytarabine	阿糖胞苷	Nucleotides and derivatives	核苷酸及其衍生物	Nucleotides and derivatives	核苷酸及其衍生物	C9H13N3O5	288.1958	243.0855	1.6082	[M-H+2Na]+	2.98018292497204	3	0.7926	rp	147-94-4	6253	HMDB0015122	-	C02961	N/A	N/A	N/A	15488.67	N/A	N/A	N/A	1043.35	5656.65	1980.27	9797.23	862.74	822.5	3302.81	3699.88	843.04	2013.8	2610.7	69593.18	57095.53	173699.58	1950908.19	1366123.49	819216.66	414170.3	390877.93	609258.78
MW0011070	T3_positive	DL-Pantothenyl ethyl ether	DL-泛乙烯基乙醚	Organic acids	有机酸	Organic acids	有机酸	C11H23NO4	272.1242	233.1627	1.7836	[M+K]+	10.7292500000256	3	0.7924	rp	667-84-5	3856251	-	-	-	30191.74	28646.92	38650.03	21867.76	19941.28	21964.93	18346.79	17752.53	12688.79	577.96	341.05	215.58	178.67	N/A	653.11	501.89	480.42	342.88	N/A	1043.23	1947.36	767.58	1082.39	N/A	836.15	2115.51	511.16
MWS-00-149g_P	T3_positive	Alanylproline	L-丙氨酰基-L-脯氨酸	Amino acids and derivatives	氨基酸及其衍生物	Amino acids and derivatives	氨基酸及其衍生物	C8H14N2O3	187.1073	186.1004	0.8383	[M+]+	4.86294010492827	3	0.7914	rp	13485-59-1	83525	HMDB0028695	-	-	264462.6	257092.96	237560.22	446952.49	469161.62	465898.03	438054.97	440012.68	448368.47	98604.65	103533.88	108197.68	107319.66	111030.13	110254.47	200805.33	228018.28	212792.39	1617984.77	1624745.77	1578235.6	1400287.02	1369051.42	1645255.67	771305.02	764048.59	766134.62
MEDL02675	T3_positive	Anaxagoreine	1-甲氧基-5,6,6a,7-四氢-4h-二苯并[de,g]喹啉-2,7-二醇	Alkaloids	生物碱	Aporphine alkaloids	阿朴啡型生物碱	C17H17NO3	284.1367	283.1208	0.7541	[M+H]+	20.102381734972102	3	0.7904	rp	77410-38-9	13891860	HMDB0034669	-	-	N/A	N/A	N/A	100.63	172.31	9391.79	138.24	N/A	N/A	259.88	N/A	774.51	2414.27	2018.45	N/A	1412.37	2685.98	1015.31	88320.52	84122.87	64562.83	159072.2	171814.65	107645.39	46977.01	60936.95	56274.08
MW0000632	T3_positive	(2-Methylbenzyl)(pyridin-4-ylmethyl)amine	(2-甲基苄基)(吡啶-4-基甲基)胺	Benzene and substituted derivatives	苯及其衍生物	Benzene and substituted derivatives	苯及其衍生物	C14H16N2	235.1176	212.1313	0.62	[M+Na]+	10.8714999999648	3	0.7903	rp	880809-54-1	4719738	-	-	-	13181.93	12114.94	10175.02	11488.17	14155.96	12488.94	11313.87	12537.65	13781.17	5426.59	9555.82	9527.53	9226.38	8112.36	9253.28	7620.85	8771.98	9331.21	9222.65	6384.48	9442.0	7203.17	6328.63	6078.94	9031.39	9889.82	11019.56
MEDN0261	T3_positive	Indole-3-propionic acid	3-吲哚丙酸	Alkaloids	生物碱	Plumerane	吲哚类生物碱	C11H11NO2	190.0862	189.079	3.072	[M+H]+	1.4736125774561497	3	0.7903	rp	830-96-6	3744	HMDB0002302	6602	-	11910.8	13852.49	14969.43	19321.96	15041.49	13370.82	18360.35	23612.94	21708.04	2269.96	1213.84	2634.11	4452.55	3119.38	2973.09	3181.85	3247.72	3691.45	16055.51	13710.32	14600.47	18294.7	17589.28	23208.21	15156.07	13195.51	11873.03
MW0053814	T3_positive	Harpagoside	哈巴俄苷	Terpenoids	萜类	Monoterpenoids	倍萜	C24H30O11	517.1706	494.1788	4.4984	[M+Na]+	4.9177633473562405	3	0.7901	rp	19210-12-9	5281542	-	-	C09783	14485.29	30372.08	43280.33	45338.51	22864.72	40354.48	2253.8	16376.55	25228.05	343709.26	354387.21	408245.34	344101.38	339558.79	308323.51	325520.33	255813.93	288197.79	5000.45	905.34	543.92	1531.37	760.22	1419.44	89803.44	90392.63	119778.18
MW0108971	T3_positive	O-benzyl-L-serine	邻苄基-1-丝氨酸	Amino acids and derivatives	氨基酸及其衍生物	Amino acids and derivatives	氨基酸及其衍生物	C10H13NO3	160.0754	195.0895	2.8069	[M+H-2H2O]+	0.426173172485278	3	0.79	rp	4726-96-9 | 30916-68-8	78457	-	44267	-	7580.56	5893.87	8604.64	8091.89	4285.82	5021.88	3210.4	4954.99	1769.23	6430.73	8629.47	6223.82	13121.28	13138.73	15275.7	13913.35	15247.52	12747.85	3616.18	6059.38	7272.19	4981.45	2277.75	2575.2	14025.73	8487.68	9350.33
MW0146894	T3_positive	(3S,8S,9R,10R,13R,14S,17R)-17-[(2R)-5,6-dihydroxy-6-methylheptan-2-yl]-3-hydroxy-4,4,9,13,14-pentamethyl-1,2,3,7,8,10,12,15,16,17-decahydrocyclopenta[a]phenanthren-11-one	苔藓豆甙元	Others	其它类	Ketone compounds	酮类化合物	C30H50O4	457.3668	474.3709	6.1853	[M+H-H2O]+	1.9068565089452298	3	0.7899	rp	4965-97-3	441813	-	-	C08789	174370.97	179630.36	177374.97	181269.49	124485.45	136095.3	170626.3	185196.98	178623.82	611108.29	567319.85	940970.35	710272.75	715733.08	741620.43	729574.26	676009.97	723011.53	N/A	61795.04	N/A	234765.92	172196.16	125451.57	276054.34	256160.58	221237.89
MW0056764	T3_positive	Panaxydol linoleate	人参酚亚油酸酯	FA	脂肪酰类	Others	其它	C35H54O3	540.4472	522.4073	8.3319	[M+NH4]+	10.918947269628198	3	0.7896	rp	155551-19-2	131753067	HMDB0041205	-	-	165456.4	172060.65	108828.64	177778.59	183265.34	181654.98	184250.38	184627.71	115374.54	1102158.62	1093652.59	1099852.75	2193620.86	1875221.61	1433884.44	1807483.51	1709495.86	1506598.21	782712.42	716242.36	642584.38	549760.24	554864.55	732123.38	856393.38	1205861.34	1005487.7
MEDP0137	T3_positive	3,4-Dihydroxybenzaldehyde	原儿茶醛	Phenolic acids	酚酸类	Phenolic acids	酚酸类	C7H6O3	139.0385	138.0317	3.0659	[M+H]+	1.98377567500074	3	0.7896	rp	139-85-5	8768	HMDB0059965	-	C16700	109928.76	105602.89	117903.92	181632.15	188293.36	183380.79	189379.84	181881.07	169357.52	23196.46	20675.11	21696.46	36519.47	38828.53	37298.68	56905.31	62531.63	59056.96	19303.92	13833.99	15213.36	29847.31	30125.78	34341.27	82444.83	81266.46	76244.19
MEDP1810	T3_positive	2,2,6,6-Tetramethyl-4-piperidinone	三丙酮胺	Heterocyclic compounds	杂环化合物	Heterocyclic compounds	杂环化合物	C9H17NO	224.1276	155.131	1.2543	[M+Na+HCOOH]+	3.2287820475573903	3	0.7895	rp	826-36-8	13220	HMDB0031179	-	-	45059.65	18922.26	31855.31	57088.19	51765.23	50790.64	49580.16	47885.02	51057.15	62765.82	67410.11	82075.47	68196.17	80844.94	84273.8	78867.11	73464.95	74872.83	42751.15	13034.75	51215.48	51620.94	47447.17	41829.3	60058.8	60830.13	52755.48
MEDP0541	T3_positive	δ-Valerolactam	δ-戊内胺	Alcohol and amines	醇、胺类	Amines	胺类	C5H9NO	216.1703	99.0684	1.3533	[2M+NH4]+	0.7424157725210991	3	0.789	rp	675-20-7	-	HMDB0011749	-	-	237.35	615.41	291.43	418.92	N/A	159.42	N/A	N/A	N/A	1311.8	1638.09	1026.73	692.11	405.09	351.62	2908.29	2590.77	2585.18	176380.5	179764.52	177089.54	64966.32	74389.83	102606.92	41381.97	40833.39	36106.15
MEDP0537	T3_positive	LPC(O-16:0/2:0)	LPC(O-16:0/2:0)	Lipids	脂质	LPC	溶血磷脂酰胆碱	C26H54NO7P	524.3621	523.3638	7.1365	[M+H]+	16.0731042654713	3	0.7889	rp	74389-68-7	108156	HMDB0062195	-	-	11973.62	47494.06	5403.12	26217.68	58664.82	34725.47	32675.51	34718.73	36384.14	125006.45	198477.93	160160.39	660493.47	636647.38	583040.13	353767.25	541751.15	357299.66	1538727.12	1593027.74	1563952.2	350967.19	342392.75	387546.93	640232.38	302738.05	273911.09
MW0123976	T3_positive	Ethyl 4-(1-hydroxy-1-methylethyl)-2-propyl-imidazole-5-carboxylate	4-(1-羟基-1-甲基乙基)-2-丙基-咪唑-5-羧酸乙酯	Others	其它类	Lactones	内酯类化合物	C12H20N2O3	241.1545	240.1474	1.7836	[M+H]+	10.981499999971302	3	0.7887	rp	144689-93-0	10562026	-	-	-	254420.0	248254.89	263918.48	329654.81	273899.3	347827.82	292215.34	299377.12	310739.78	150480.12	153802.55	150808.15	190102.87	201135.36	186074.57	196066.61	174998.6	173548.02	91391.08	86033.57	56671.08	47097.56	70627.93	61977.44	135063.5	100972.08	86974.15
MW0133983	T3_positive	5,6-Dihydroxyflavone	5,6-Dihydroxyflavone	Others	其它类	Ketone compounds	酮类化合物	C15H10O4	255.0657	254.0579	4.0583	[M+H]+	0.44650481001440295	3	0.7883	rp	6665-66-3	14349487	HMDB0130907	-	-	11333.33	13802.79	3806.23	24547.44	21275.59	23290.7	28238.06	31140.68	23254.28	369489.53	392294.98	395773.53	582020.98	590805.94	607682.96	657283.51	654192.59	684930.15	121677.59	92160.68	98192.14	101096.98	9514.96	127500.0	173718.94	166122.31	193248.93
MEDP0654	T3_positive	2-Phenylacetamide	2-苯乙酰胺	Alkaloids	生物碱	Alkaloids	生物碱	C8H9NO	309.1008	135.0684	4.6182	[2M+K]+	2.67788840261574	3	0.7879999999999999	rp	103-81-1	7680	HMDB0010715	-	C02505	N/A	5674.03	599.87	22015.01	30509.37	19794.58	27705.45	71598.57	21676.43	47358.35	25198.38	25270.17	89226.62	41635.31	72139.28	56921.73	33615.14	49229.17	1507.87	1626.49	279.64	19866.87	4573.36	6130.84	40647.15	31058.35	38378.15
MW0153300	T3_positive	Madecassic acid	2,3,6,23-四羟基熊果-12-烯-28-酸 (羟基积雪草酸)	Terpenoids	萜类	Triterpene	三萜	C30H48O6	487.3407	504.3451	5.1549	[M+H-H2O]+	3.7271668362281902	3	0.7874	rp	18449-41-7	73412	HMDB0036670	43874	-	32012.07	24891.81	42967.96	46984.05	53924.43	52628.86	69559.1	52991.01	27843.71	198268.56	201197.73	210406.22	171406.6	191711.29	172599.44	185396.95	199573.25	193434.35	141283.73	137027.03	152793.73	135063.85	160335.23	159759.56	109165.04	77653.36	81089.3
MW0053503	T3_positive	Germacrone	吉马酮; 杜鹃酮	Terpenoids	萜类	Sesquiterpenoids	倍半萜	C15H22O	219.1743	218.1671	6.1952	[M+H]+	0.00814820502625935	3	0.7873	rp	6902-91-6	6436348	-	-	C16966	121844.94	129890.15	58041.74	60385.06	47019.98	54227.06	119235.96	48381.82	54562.2	114659.08	107879.28	128841.79	123357.5	138328.32	141724.47	117020.78	109815.02	163682.17	115473.53	53010.98	52114.27	58388.4	58783.75	52595.25	95736.8	85854.66	71452.29
MEDN1029	T3_positive	Glycyl-L-phenylalanine	甘氨酰-苯丙氨酸	Amino acids and derivatives	氨基酸及其衍生物	Amino acids and derivatives	氨基酸及其衍生物	C11H14N2O3	223.1074	222.1004	2.4693	[M+H]+	3.69612407993714	3	0.7871	rp	3321-03-7	92953	HMDB0028848	23966	-	4096.97	2801.73	1155.46	3640.45	5685.67	5163.84	3212.2	3835.79	2210.57	11744.76	11219.06	11077.58	4613.07	5780.8	5687.31	12927.95	11864.29	11561.21	42551.7	10122.55	26032.24	9159.32	7449.96	17640.02	10873.95	7620.93	3810.76
MEDN0243	T3_positive	Pyridoxine	吡哆醇	Others	其它类	Vitamin	维生素	C8H11NO3	339.1544	169.0739	2.9859	[2M+H]+	1.0822017773648398	3	0.7867	rp	65-23-6	1054	HMDB0000239	-	C00314	23111.88	31002.76	28057.78	191094.97	185807.12	190472.28	318042.47	311842.48	309541.08	2972.32	1288.09	1408.89	1464.63	1522.39	2079.1	1035.38	1200.76	796.86	N/A	123.58	4655.96	45476.34	1999.04	1125.18	59390.0	50626.43	51233.87
MW0140256	T3_positive	(25R)-26-hydroxycholest-4-en-3-one	（25R)-26-Hydroxycholest-4-en-3-one	Others	其它类	Ketone compounds	酮类化合物	C27H44O2	383.3309	400.3341	5.9478	[M+H-H2O]+	3.20235821760662	3	0.7859	rp	56792-59-7	66932705	-	-	C21303	111091.67	129755.6	123475.8	133344.11	131397.26	140624.68	142284.0	139818.26	140586.53	150613.49	185368.6	153772.95	195778.79	181356.15	241872.14	201770.02	205112.05	182368.78	81684.69	70889.76	67201.51	81815.44	81407.0	88655.01	170795.94	154281.87	151236.52
MW0124205	T3_positive	Gambogic acid	藤黄酸	Organic acids	有机酸	Organic acids	有机酸	C38H44O8	651.2909	628.3036	2.8069	[M+Na]+	5.15975374072318	3	0.7854	rp	2752-65-0	9852185	HMDB0034095	-	-	39307.93	39427.65	40282.68	31785.47	29843.45	29801.95	22207.78	22253.96	22926.25	48144.37	43339.14	47027.04	24053.63	21596.97	23270.9	22285.53	24695.67	20658.46	2936.59	2063.69	8905.93	9359.17	8454.44	11001.32	29627.06	30619.0	26626.53
MEDL01753	T3_positive	4-Methylesculetin	6,7-二羟基-4-甲基香豆素	Lignans and Coumarins	木脂素和香豆素	Coumarins	香豆素	C10H8O4	234.076	192.0423	3.8915	[M+CH3CN+H]+	0.7254758875063771	3	0.7843	rp	529-84-0	5319502	HMDB0136755	-	-	19995.33	18867.52	17728.66	23463.01	20829.17	20099.29	26374.42	23954.7	23837.68	42554.11	48266.96	49617.75	32832.24	27927.75	30393.45	20795.62	26152.29	24007.73	112734.86	110266.13	89653.15	40876.38	29415.18	17706.62	35195.75	54237.4	37541.93
MEDP0289	T3_positive	3,4,5-Trimethoxycinnamic acid	3,4,5-三甲氧基肉桂酸	Phenolic acids	酚酸类	Phenolic acids	酚酸类	C12H14O5	221.081	238.0841	4.439	[M+H-H2O]+	3.1004005749935	3	0.7841	rp	90-50-6	735755	HMDB0002511	6705	-	50433.34	53351.36	49707.65	63332.78	60334.42	65292.83	56955.27	62493.73	62596.0	21964.59	19705.17	23291.63	18842.21	21792.38	23207.22	20921.5	18201.86	15851.59	9386.87	10581.24	8330.67	6580.95	3940.14	4359.05	31759.51	32421.29	24360.1
MW0144288	T3_positive	aclacinomycin S	阿克拉霉素S	Others	其它类	Ketone compounds	酮类化合物	C36H45NO13	738.2616	699.2891	5.6088	[M+K]+	11.310215831001502	3	0.784	rp	64431-69-2	152639	-	-	C18635	73217.33	72739.72	89789.15	110574.79	123074.56	111620.0	155010.15	169796.0	166015.91	7012.73	7036.39	9793.24	11213.82	6258.04	10681.91	9272.15	4296.63	5669.7	9232.97	12362.17	3089.76	5767.78	7239.69	8555.35	25699.76	21185.61	16043.55
MW0147843	T3_positive	Cryptogenin	隐原素；隐晶质	Others	其它类	Ketone compounds	酮类化合物	C27H42O4	413.3053	430.3083	5.6288	[M+H-H2O]+	5.18509950801879	3	0.7834	rp	468-99-5	21117640	-	-	C17891	3496.6	5153.08	4192.55	5691.03	8906.1	2160.43	1676.68	2962.66	6094.59	102515.14	114778.41	105610.15	153465.93	139342.66	130326.54	144059.85	152519.65	110904.83	46183.67	46490.73	41698.53	76100.62	135404.98	70800.87	113247.82	51703.73	49547.92
MEDN0442	T3_positive	Pantetheine	泛酰巯基乙胺	Alkaloids	生物碱	Alkaloids	生物碱	C11H22N2O4S	279.1344	278.13	2.155	[M+H]+	1.11414675501464	3	0.7833	rp	496-65-1	439322	HMDB0003426	-	C00831	921.77	1630.14	2662.27	1680.76	5283.02	4236.34	3915.0	3067.84	5919.94	100880.78	179932.34	89327.0	61019.64	108484.41	49026.78	50125.46	64331.7	43697.62	2595.76	692.78	114.07	230.1	1103.31	458.54	5512.34	16308.25	6382.89
MEDN0057	T3_positive	N-Acetyl-L-tyrosine	乙酰基L-酪氨酸	Amino acids and derivatives	氨基酸及其衍生物	Amino acids and derivatives	氨基酸及其衍生物	C11H13NO4	224.0918	223.0845	2.6293	[M+H]+	1.31835086996546	3	0.7829	rp	537-55-3	68310	HMDB0000866	-	C01657	9225.92	10257.47	9472.44	20081.51	22644.67	21143.43	22762.41	28255.76	27506.54	26029.12	23482.09	27308.9	32682.69	36065.7	30060.78	23673.59	22105.63	25181.76	735.32	272.22	911.06	2107.64	933.8	614.43	15995.94	13919.92	28408.7
MEDP1467	T3_positive	5-Methyl-2'-deoxycytidine	5-甲基-2'-脱氧胞苷	Nucleotides and derivatives	核苷酸及其衍生物	Nucleotides and derivatives	核苷酸及其衍生物	C10H15N3O4	288.1193	241.1063	1.294	[M+HCOO+2H]+	7.4571157824720995	3	0.7827	rp	838-07-3	440055	HMDB0002224	-	C03592	33723.09	17316.19	22192.01	24366.28	14205.87	16660.58	11318.11	14015.73	9989.32	12772.8	12278.15	14937.84	9102.64	9380.57	9354.14	6850.37	8860.74	6945.52	4354.88	3753.99	7269.82	4917.19	2274.08	2798.46	11796.79	13099.37	5345.87
MW0001477	T3_positive	1-[(4-Dimethylaminophenyl)methylamino]propan-2-ol	1-[(4-二甲氨基苯基)甲氨基]丙-2-醇	Benzene and substituted derivatives	苯及其衍生物	Benzene and substituted derivatives	苯及其衍生物	C12H20N2O	231.1336	208.1576	2.0764	[M+Na]+	11.408250000002301	3	0.7826	rp	7467-44-9	344187	-	-	-	1021.34	417.96	641.16	41365.07	41092.13	42283.99	19462.07	19853.41	20153.37	77.52	N/A	246.44	544.95	467.43	661.03	1485.13	672.06	603.5	N/A	1260.38	945.9	1575.76	1221.68	2733.7	1248.03	3989.74	1920.09
MEDP0272	T3_positive	5-Hydroxyindoleacetic acid	5-羟基吲哚-3-乙酸	Alkaloids	生物碱	Plumerane	吲哚类生物碱	C10H9NO3	238.0711	191.0582	3.543	[M+HCOO+2H]+	0.513478537556011	3	0.7822	rp	54-16-0	1826	HMDB0000763	2975	C05635	80198.7	82720.42	86768.04	153452.71	157158.34	138290.06	198272.05	194078.7	222469.6	40439.8	39973.86	39589.9	24101.19	22452.0	20917.32	7717.59	19104.8	17394.78	N/A	N/A	N/A	299.35	N/A	N/A	4654.57	31332.13	24735.97
MEDN0067	T3_positive	Phenylalanylphenylalanine	L-苯丙氨酸-L-苯丙氨酸	Amino acids and derivatives	氨基酸及其衍生物	Amino acids and derivatives	氨基酸及其衍生物	C18H20N2O3	351.1084	312.1474	4.6381	[M+K]+	5.79912605246591	3	0.782	rp	201023-39-4	65104	HMDB0013302	-	-	101095.09	129883.36	105911.18	107423.47	76676.23	96409.94	154445.42	37997.29	147048.59	1052.51	996.28	2764.6	493.89	315.61	1513.02	1995.57	3558.53	1781.87	154.66	N/A	407.9	397.82	N/A	1117.39	90313.26	75852.81	48308.76
MW0122294	T3_positive	6-Phenyl-5-(piperazin-1-yl)pyridazin-3(2H)-one	6-Phenyl-5-(piperazin-1-yl)pyridazin-3(2H)-one	Others	其它类	Ketone compounds	酮类化合物	C14H16N4O	295.1028	256.1324	5.0567	[M+K]+	11.4720000000545	3	0.7817	rp	132814-16-5	2767916	-	-	-	1419522.34	1323811.75	1369688.86	1153459.1	1409498.23	1252244.98	1448646.69	1325285.18	1412881.95	288023.66	297430.2	240357.22	75754.32	97757.92	84124.94	83667.72	76675.13	123369.09	10044.46	14985.73	13164.12	13741.5	11857.67	20144.13	840929.4	779167.6	688025.35
MEDP1597	T3_positive	Securinine	一叶秋碱	Alkaloids	生物碱	Terpenoid alkaloids	萜类生物碱	C13H15NO2	235.1437	217.1103	2.923	[M+NH4]+	1.21152524251045	3	0.7815	rp	5610-40-2	442872	-	43991	-	1547.77	N/A	946.91	N/A	2019.75	2688.65	1718.67	1362.43	2262.3	62629.91	59402.21	57805.3	148911.61	144022.23	135399.59	289164.15	296834.17	297663.95	514.25	N/A	259.06	N/A	2268.75	N/A	42483.88	40943.11	39582.63
ZINC3978117	T3_positive	Gedunin	葛杜宁	Terpenoids	萜类	Triterpene	三萜	C28H34O7	500.2715	482.2305	2.9066	[M+NH4]+	11.501422540030802	3	0.7813	rp	2753-30-2	12004512	-	-	-	1781.56	243.58	577.0	534.15	2039.23	2582.96	696.53	1479.15	636.01	3263.91	6037.63	3381.0	1103.82	299.21	1039.92	5894.81	7054.43	9439.31	922534.3	923984.05	979415.02	925774.56	1015426.56	1376727.52	367961.77	341020.56	356352.15
MW0009241	T3_positive	Octyl gallate	没食子酸辛酯	Phenolic acids	酚酸类	Phenolic acids	酚酸类	C15H22O5	283.155	282.1467	1.0756	[M+H]+	2.13389045754298	3	0.7809999999999999	rp	1034-01-1	61253	HMDB0033375	-	-	22.49	802.45	169.26	553.48	472.5	193.02	1478.8	1911.53	459.99	35281.97	32461.4	22192.31	61940.39	98264.8	72315.86	67296.37	134995.33	48055.29	7595.28	6952.67	29146.59	15538.42	23292.34	33891.44	14074.86	15289.77	40682.17
MW0012548	T3_positive	16beta-Hydroxystanozolol	16β-羟基司坦唑醇	Alcohol and amines	醇、胺类	Alcohols	醇类	C21H32N2O2	345.2496	344.2464	0.9965	[M+H]+	11.5539999998759	3	0.7806	rp	125590-76-3	14299609	HMDB0003166	-	-	N/A	N/A	N/A	N/A	N/A	N/A	N/A	N/A	N/A	N/A	N/A	N/A	25.15	N/A	N/A	N/A	N/A	N/A	88197.33	84783.93	102145.97	334961.62	312286.38	670030.35	39143.33	69443.4	36354.47
MW0055344	T3_positive	Nomilinic acid 17-glucoside	诺米酸17-葡萄糖苷	Organic acids	有机酸	Organic acids	有机酸	C34H48O16	730.3116	712.2942	4.9506	[M+NH4]+	11.5624903480898	3	0.7805	rp	113301-65-8	73066469	-	-	-	59215.0	117768.48	77737.67	143780.63	143219.56	136161.1	114217.02	147594.24	125130.33	N/A	N/A	1677.99	1750.28	1355.8	N/A	N/A	378.66	N/A	352.8	N/A	N/A	N/A	479.73	153.57	54098.78	56559.34	21505.33
MW0003649	T3_positive	3,4-Dimethylbenzoic acid	3,4-二甲基苯甲酸	Phenolic acids	酚酸类	Phenolic acids	酚酸类	C9H10O2	301.1437	150.0681	6.8027	[2M+H]+	1.52722599992217	3	0.7804	rp	619-04-5	12073	HMDB0002237	6565	-	84017.74	67937.5	28702.43	43311.06	45739.02	43768.84	67083.02	56263.09	56276.53	108332.38	139666.52	165796.95	159217.55	151457.94	154973.77	167222.14	175375.05	161946.61	164836.81	137277.45	157040.81	967574.17	864571.95	869504.05	169813.67	207477.95	128440.44
MW0169251	T3_positive	Harmine	去氢骆驼蓬碱	Alkaloids	生物碱	Alkaloids	生物碱	C13H12N2O	425.1945	212.095	3.8332	[2M+H]+	1.18471296244576	3	0.7803	rp	442-51-3	5280953	HMDB0030311	-	C06538	41139.19	42263.39	38045.32	38596.8	32437.59	38461.45	21854.77	25075.33	35024.08	24498.19	24830.46	23708.59	46295.58	45484.32	33089.24	26383.12	11566.25	26599.53	N/A	N/A	N/A	1809.93	867.92	2131.66	18818.14	10950.08	22452.7
MEDN1492	T3_positive	(R)-mandelic Acid	R-扁桃酸	Organic acids	有机酸	Organic acids	有机酸	C8H8O3	191.02	152.0473	1.4123	[M+K]+	11.639499999986901	3	0.7794	rp	611-71-2	11914	HMDB0062635	-	C01983	86.92	22.73	116.89	N/A	N/A	51.7	115.77	36.97	186.33	176771.56	212057.64	160368.69	116779.03	112317.34	133727.95	96787.75	105650.51	92385.81	588.09	N/A	109.9	N/A	2151.68	N/A	18185.91	8194.58	19289.39
MEDP2086	T3_positive	h-d-Tyr-otbu	D-酪氨酸叔丁酯	Benzene and substituted derivatives	苯及其衍生物	Benzene and substituted derivatives	苯及其衍生物	C13H19NO3	282.0975	237.1365	3.0821	[M-H+2Na]+	24.1106156025239	3	0.7791	rp	87553-74-0	7408333	-	-	-	2931.37	3739.09	721.52	1009.73	N/A	N/A	2348.83	687.6	746.31	5419.15	1649.93	661.42	8378.01	3180.02	3554.84	13490.34	14398.1	16263.02	130730.38	135023.06	137756.96	232166.1	232213.57	259817.15	75780.29	77322.01	81720.09
MW0011404	T3_positive	Farnesylacetone	金合欢基乙酰	Others	其它类	Ketone compounds	酮类化合物	C18H30O	263.2371	262.2297	7.6075	[M+H]+	11.6642499999386	3	0.7791	rp	1117-52-8 | 762-29-8	1711945	-	265036	-	30858.91	19864.07	15688.32	26335.76	26357.76	32356.36	25128.66	26203.09	25526.53	200261.83	251919.3	238645.21	223543.69	141957.24	152376.61	176765.16	161652.14	177717.78	85334.31	89517.72	92997.0	121222.52	102153.92	109588.3	177398.78	107947.71	92602.96
MEDP0545	T3_positive	2-Pyrrolidinone	2-吡咯烷酮	Heterocyclic compounds	杂环化合物	Heterocyclic compounds	杂环化合物	C4H7NO	242.08700000000002	85.0528	1.1553	[2M+NH4]+	2.53436830000453	3	0.7789	rp	616-45-5	12025	HMDB0002039	6452	C11118	461959.18	467758.53	451468.6	412500.01	414257.51	286901.56	299030.07	321163.94	431371.63	83691.1	77046.46	80544.37	137159.69	97817.53	102836.69	107807.37	104999.6	105900.54	30973.44	23862.9	17578.03	23126.93	19549.93	18496.16	97650.84	119295.62	91080.08
MW0111931	T3_positive	Gallacetophenone	没食子苯乙酮	Phenolic acids	酚酸类	Phenolic acids	酚酸类	C8H8O4	169.0492	168.0423	4.0266	[M+H]+	1.22830972742349	3	0.7788	rp	528-21-2	10706	-	85166	-	15117.59	6984.43	20997.88	5927.69	20239.6	20368.59	13516.86	9693.43	10576.41	61471.24	72146.79	80273.4	70011.72	81097.31	83770.12	57063.98	55776.11	48957.48	5576.29	12525.09	10171.45	6948.26	4498.41	11062.05	63948.11	52004.63	49010.67
MEDN0537	T3_positive	Adpribose	ADP核糖	Nucleotides and derivatives	核苷酸及其衍生物	Nucleotides and derivatives	核苷酸及其衍生物	C15H23N5O14P2	524.0582	559.0717	1.3533	[M+H-2H2O]+	1.5035542820239198	3	0.7786	rp	20762-30-5	192	HMDB0001178	6059	C00301	44239.63	54162.27	47150.71	26625.39	31126.6	36445.62	35550.0	23219.35	33511.25	29892.79	26609.66	32895.04	14991.96	21026.71	6930.51	25807.75	23965.45	29743.14	41514.22	20806.53	482.01	57468.31	65211.13	62837.85	52350.03	43178.49	50584.64
MEDN0101	T3_positive	Theobromine	可可碱	Alkaloids	生物碱	Alkaloids	生物碱	C7H8N4O2	181.0705	180.0647	0.62	[M+H]+	4.38680859993212	3	0.7778	rp	83-67-0	5429	HMDB0002825	1456	C07480	120661.06	127113.59	130867.47	143757.68	144244.63	133536.7	136420.73	136118.77	136411.44	92921.63	103439.4	113683.8	117601.67	105916.79	108479.96	106890.02	109281.99	113608.5	110425.62	104054.12	107573.37	101226.75	100054.08	105425.54	128298.71	120729.92	117441.97
MW0141191	T3_positive	1,8-Diazacyclotetradecane-2,9-dione	1,8-二氮杂环十四烷-2,9-二酮	Others	其它类	Ketone compounds	酮类化合物	C12H22N2O2	453.3432	226.1681	4.9971	[2M+H]+	2.94536155733875	3	0.7777	rp	56403-09-9	16	HMDB0033567	-	C04277 | C20990	1660738.16	1728922.22	1531239.87	2008189.18	1748409.42	1672861.59	1731186.15	1721181.89	1565909.73	993806.46	4715052.96	1107410.44	4742328.81	2021981.11	3910171.42	2867585.26	1630317.59	4033313.94	1657481.34	1387550.21	1757062.63	1707692.34	1840907.93	1361953.58	608792.51	2330594.26	2300889.82
MW0157301	T3_positive	Sumaresinol	苏木树脂醇；苏木树脂酸	Terpenoids	萜类	Triterpene	三萜	C30H48O4	455.3514	472.3553	6.0468	[M+H-H2O]+	2.28642264136037	3	0.7776	rp	559-64-8	12443148	-	-	C17070	25724.46	27020.82	41514.44	48401.52	29115.49	25279.47	35082.82	56259.41	58549.89	806820.44	945867.18	855454.31	827243.82	786981.35	822966.89	846069.04	790923.52	788536.03	1170047.71	1622679.54	1084928.85	694146.17	736806.44	652705.71	822443.04	717103.7	723407.51
MEDN0541	T3_positive	DL-3,4-Dihydroxyphenyl glycol	DL-3,4-二羟基苯基二醇	Benzene and substituted derivatives	苯及其衍生物	Benzene and substituted derivatives	苯及其衍生物	C8H10O4	239.0551	170.0579	4.3799	[M+Na+HCOOH]+	5.81273852255038	3	0.7776	rp	28822-73-3	5307	HMDB0000318	-	C05576	166693.26	149313.54	163570.76	168844.11	172608.74	169766.31	213436.65	234381.79	205726.21	29798.33	31138.26	29240.5	28028.86	26614.83	30378.74	26449.07	25933.31	23853.13	39032.15	40858.84	40863.64	24215.59	26325.29	29133.87	105771.21	101021.65	94822.57
MW0142889	T3_positive	3-Dehydroecdysone	3-脱氢蜕皮激素	Others	其它类	Ketone compounds	酮类化合物	C27H42O6	427.2817	462.2981	4.1429	[M+H-2H2O]+	6.009632541025339	3	0.7775	rp	39750-00-0	5460083	-	-	-	2273.59	10489.33	91.86	8455.33	8803.67	9190.02	1726.19	516.99	N/A	9740.5	5865.41	13748.65	4527.33	6922.73	3876.58	23183.31	20608.85	21137.55	764435.88	733839.07	687373.1	559910.66	552893.05	819940.08	255074.23	271172.91	245071.36
MW0103525	T3_positive	Deoxyuridine-5'-diphosphate	脱氧尿苷-5'-二磷酸	Nucleotides and derivatives	核苷酸及其衍生物	Nucleotides and derivatives	核苷酸及其衍生物	C9H14N2O11P2	410.9979	388.0073	0.62	[M+Na]+	11.791499999986902	3	0.7773	rp	4208-67-7	145729	HMDB0001000	5931	C01346	19466.13	21829.86	24043.35	24247.72	20865.06	22947.44	25415.02	23178.38	22767.87	19334.05	17199.58	19963.65	16720.72	17429.85	14650.16	17038.47	14986.34	18820.55	20208.41	20068.87	20793.06	19373.21	24286.62	19077.15	23772.54	16192.06	19310.06
MW0061611	T3_positive	Phorbol 12-myristate 13-acetate	12-O-十四酰基佛波醇13-乙酸酯	Heterocyclic compounds	杂环化合物	Heterocyclic compounds	杂环化合物	C36H56O8	617.4047	616.3975	5.91	[M+H]+	0.748610517647617	3	0.7772	rp	16561-29-8 | 11016-13-0	27924	-	-	C05151	611858.58	653306.73	634303.13	683778.6	682253.14	713540.7	764685.21	736909.22	734171.22	728398.62	708221.04	708859.59	852980.71	814106.09	821505.98	901842.61	883724.25	1260176.13	348287.93	329580.04	311148.23	386384.28	388946.94	818687.68	851022.58	753256.4	735313.63
[truncated: 8,333 more rows]
